# Supplementary material for: Genome-wide analysis of Dof transcription factors reveals functional characteristics during development and response to biotic stresses in pepper
Source: Sci Rep. 2016 Sep 22;6:33332. doi: 10.1038/srep33332 (PMC5032028; doi:10.1038/srep33332)
Supplement: Supplementary table S1 [file srep33332-s2.xls]

## Sheet: Sheet2
Supplementary Table S2. RPKM table of pepper genes against RNA-seq data of pathogen infected tissues.
V.1.55. Gene ID	CM334 - Phytophthora capsisi inoculated				CM334 - Virus inoculated
					Viruses_0h	PepMoV inoculated			TMV-P0 inoculated			TMV-P2 inoculated
	P.capsici_0h	P.capsici_1dpi	P.capsici_2dpi	P.capsici_3dpi		PepMoV_1dpi	PepMoV_2dpi	PepMoV_3dpi	TMV_P0_1dpi	TMV_P0_2dpi	TMV_P0_3dpi	TMV_P2_1dpi	TMV_P2_2dpi	TMV_P2_3dpi
CA01g00010	0	0	0	0	0	0	0	0	0	0	0	0	0	0
CA01g00020	0	6.70267	3.18419	5.74129	0	1.45773	1.3682	2.78694	0	3.97903	2.28401	0	0	2.32778
CA01g00030	0	0	0	0	0	0	0	0	0	0	0	0	0	0
CA01g00040	0	0	0	0	0	0	0	0	0	0	0	0	0	0
CA01g00050	0	0	0	0	0	0	0	0	0	0	0	0	0	0
CA01g00060	4.68321	8.76395	11.1025	7.8072	3.47272	2.41519	4.40385	4.25821	0.639912	3.79706	4.47591	3.01437	2.64343	4.99209
CA01g00070	5.31436	21.1345	18.2875	13.1895	6.26612	8.68398	7.39777	8.48527	7.76015	8.56973	0	0	0	7.69856
CA01g00080	3.55894	14.7853	7.02394	7.59877	4.08219	3.8407	4.22726	4.86925	8.44487	0	0	8.4882	0	0
CA01g00090	487	171.073	200.856	208.798	416.849	477.737	506.672	538.63	449.384	317.651	287.454	381.848	470.313	405.045
CA01g00100	3.718	6.86493	7.41198	5.13188	3.47267	4.07776	2.6197	2.87865	0	1.90972	0	0	0	4.97142
CA01g00110	2.85245	0	0.39506	0.284928	2.45677	4.64093	2.69441	1.51177	4.36229	2.99237	1.98127	1.43225	4.75334	2.18884
CA01g00120	0	0	0	0	0	0	0	0	0	0	0	0	0	0
CA01g00130	500.117	194.744	300.443	362.226	209.337	199.052	165.088	255.947	235.737	151.818	225.282	233.924	216.041	329.746
CA01g00140	575.31	159.393	146.611	197.818	95.018	96.7611	64.8095	41.8328	63.756	37.5407	16.7916	94.817	116.165	55.9709
CA01g00150	7.6897	5.75969	3.05437	3.71738	14.1733	18.6662	14.7486	12.0174	13.9617	9.92809	6.41718	13.5089	18.8089	7.61736
CA01g00160	16.5359	31.6096	23.0936	35.137	14.3604	13.5275	13.3658	14.1386	16.6473	26.7184	19.7373	16.2821	14.0913	23.2629
CA01g00170	10.821	13.6879	9.38684	17.7004	11.941	9.31386	10.1091	7.60808	15.1478	17.7082	6.20882	7.20751	9.51066	14.4381
CA01g00180	3.77112	28.7603	16.1079	17.2706	6.51758	6.5095	7.99137	7.72029	11.1863	13.4436	16.8357	9.14234	10.873	8.35923
CA01g00190	0.987787	0.227982	0.216611	0.234338	0.790276	0.575295	0.576794	1.34764	1.24848	1.34541	1.39837	0	0	1.80021
CA01g00200	1.30392	0.481513	0.457498	0.989878	1.40711	1.90579	2.02123	1.94725	6.25916	0	0	6.93382	0	0
CA01g00210	11.7842	14.7268	18.5303	17.0466	8.3293	9.30559	9.95879	11.4574	4.82931	7.9005	6.58096	3.42249	6.00266	10.7433
CA01g00220	16.7514	34.4776	33.6224	27.7714	16.482	24.4225	22.2551	21.783	29.1632	23.1643	22.5482	19.2893	20.8734	23.6346
CA01g00230	0.945343	0.109093	0.103652	0.112135	1.08308	1.3128	1.85421	1.2584	3.50245	1.31146	1.2172	0.887209	1.36494	4.17327
CA01g00240	4.58541	2.4694	3.0166	3.74695	2.75845	3.00359	3.36976	2.59776	4.27555	4.82914	0.590749	1.91263	3.5666	5.20068
CA01g00250	4.75242	0.337496	2.40497	2.25489	5.01109	5.55158	5.02924	6.22891	4.50721	2.83594	4.63719	6.33287	8.30386	4.02095
CA01g00260	0.36447	0.22432	0.959092	1.49873	0.280585	1.39238	1.56838	1.29486	1.15311	2.72118	3.54269	3.38707	1.13396	0
CA01g00270	4.97586	4.38492	8.33245	3.54136	3.97049	6.64055	4.95151	4.68068	5.88953	3.48631	2.73836	2.69321	3.66805	5.57923
CA01g00280	0	2.69648	2.19599	1.18785	0	0	0.141027	0	0	0	0	0	0	0
CA01g00290	0	0	0	0	0	0	0	0	0	0	0	0	0	0
CA01g00300	0	0.362698	2.06765	4.84655	0.573756	0.611304	0.40467	0.456178	1.75732	0	0	0	0	0
CA01g00310	193.728	482.389	282.503	212.834	633.516	774.145	639.37	506.102	478.047	672.944	725.787	674.673	562.261	449.743
CA01g00320	0.65763	161.647	76.432	165.842	11.3402	4.37475	8.43389	12.9985	5.50646	4.00313	47.8835	7.59871	2.13633	10.5293
CA01g00330	19.4471	21.2783	15.1628	9.56882	23.9683	26.5883	26.3826	17.7527	28.1578	29.7461	37.1896	13.2091	22.8047	33.5654
CA01g00340	0.387833	2.50634	3.40191	1.84016	0.168685	2.39045	0.920326	1.07964	0	0	0	0	0	2.23825
CA01g00350	50.6884	75.5546	143.02	83.0437	60.5923	68.5796	58.686	69.1803	77.3359	82.6452	150.965	97.4824	93.2985	73.7721
CA01g00360	0	0.219041	0.208117	0	0	0.235727	0	0	1.19952	0	0	0	0	1.36929
CA01g00370	28.2509	32.3131	30.2629	33.2932	20.0978	19.5579	19.5369	19.8764	17.0817	20.609	18.3377	12.7706	18.5431	28.3594
CA01g00380	13.52	13.7299	11.5627	13.1504	17.1849	12.6425	13.1437	12.4575	13.0545	4.89552	18.6734	11.0236	7.54683	8.82927
CA01g00390	3.86931	11.6907	9.5649	9.34629	18.6277	14.3359	15.5903	20.0366	9.85038	22.5872	22.3816	12.7084	7.34628	33.319
CA01g00400	7.89843	5.39597	7.34386	6.74564	11.4264	13.48	9.26887	9.04988	10.249	5.43661	9.78364	5.47305	22.5313	10.0763
CA01g00410	15.2723	10.665	9.27433	9.66172	30.8767	25.5148	27.2616	29.957	23.9535	32.1081	22.5774	30.2202	19.9003	34.8491
CA01g00420	1.91059	2.27832	1.9552	2.34184	2.60127	2.99446	2.90723	3.46564	3.47123	3.65542	1.87061	2.87611	5.39403	1.75123
CA01g00430	17.2519	9.18579	8.30535	15.1527	15.1869	14.4461	15.3097	18.4333	23.1676	17.7838	19.768	28.9866	20.9288	17.2374
CA01g00440	19.4543	23.3202	25.9095	23.4871	17.1479	16.2988	17.4104	17.7573	18.458	19.6966	22.4224	17.9393	18.0573	16.6435
CA01g00450	17.3846	38.7731	39.0285	30.9523	24.0737	24.4507	25.791	25.2501	25.1331	36.0581	38.3356	25.6032	21.129	24.8503
CA01g00460	0	0	0	0	0	0	0	0	0	0	0	0	0	0
CA01g00470	1.06813	1.69046	2.27537	1.66519	1.13157	0.935897	1.24904	0.657397	0.385723	2.36745	3.21813	0	0.88127	1.32094
CA01g00480	34.8461	75.6525	61.4669	43.6048	39.1761	39.0569	28.9387	35.3704	29.3847	36.3935	45.1458	24.767	17.3961	32.4152
CA01g00490	2.94107	2.90914	2.94832	1.9935	2.47593	2.38094	2.13577	2.76301	3.04818	1.85576	2.77241	1.57726	2.72976	1.53143
CA01g00500	15.4661	9.61751	7.66173	9.5815	6.12014	7.28671	5.6937	6.52292	8.07273	6.28299	8.2753	8.06288	8.4216	7.35745
CA01g00510	0	0.428012	0	0	0	0	0.159977	0.0897209	1.03689	0	1.07512	0	0	0
CA01g00520	8.76318	15.4046	10.3191	12.9863	15.2989	22.8381	17.4511	12.7646	19.6107	26.5808	15.9618	9.98868	14.1756	17.2091
CA01g00530	0	3.78189	4.33034	3.78766	0.479743	0.445039	0.826942	1.02599	0.527125	2.55756	3.33485	0	1.21328	1.38542
CA01g00540	0	0.57583	1.64133	1.97295	0.114142	0	0.21302	0.303771	0.52169	1.02552	0	0	0	0
CA01g00550	48.1993	87.1284	59.5002	76.0441	55.0107	49.4852	49.9983	47.1929	71.5593	70.6832	61.5686	49.3952	60.2244	65.417
CA01g00560	13.4724	17.7792	23.1999	22.9809	18.1668	19.7398	18.8849	22.4671	17.5274	21.0349	22.0272	16.1244	15.3052	24.3002
CA01g00570	103.769	220.742	223.02	162.34	124.17	158.377	144.639	165.6	153.618	296.269	269.437	145.364	128.087	122.108
CA01g00580	29.2404	18.66	20.9206	18.7967	26.8038	23.7461	21.5896	20.8368	27.3643	24.4079	18.5244	34.1329	30.3718	26.4089
CA01g00590	7.45098	9.07997	11.2414	7.35338	4.11787	4.57772	3.96675	3.24802	4.49816	8.88068	9.76784	7.48267	9.43643	2.17267
CA01g00600	8.39333	5.16583	7.05552	8.9604	3.85036	2.54897	2.39507	2.52034	0	0	3.60235	6.41366	0	5.09887
CA01g00610	0.414397	0.765145	2.18095	2.75267	0	0.233086	0.149652	0	0	0	0	0	0	0
CA01g00620	1837.91	1415.14	1031.71	820.644	2846.14	1545.61	1457.44	927.595	1490.76	1513.07	1553.06	3933.69	2750.25	2647.94
CA01g00630	0.858184	0.792277	2.63467	2.03592	0.18663	0	0.296127	0.77598	0	0	0	0	0	0
CA01g00640	0	0	0	0	0	0	0	0	0	0	0	0	0	0
CA01g00650	0	0.423148	0.402044	0.434946	0	0	0	0	0	0	0	0	0	0
CA01g00660	2.24543	1.84266	1.42249	1.06539	1.77264	1.53777	0.969505	0.877761	2.36804	1.91027	1.15714	0	2.32871	0
CA01g00670	64.9367	51.3715	62.4241	64.9277	62.4114	52.7517	50.6797	55.3751	69.7966	57.9884	66.8492	53.4018	66.8182	59.6909
CA01g00680	0.199676	0.184342	0	0.189482	0	0	0.0689009	0.0772843	0	0	0	0	0	0
CA01g00690	13.7728	22.9326	14.0225	21.4715	11.6995	17.3491	13.479	11.1869	24.9193	11.6018	8.52082	18.9356	9.72758	15.142
CA01g00700	0	0	0	0	0	0	0	0	0	0	0	0	0	0
CA01g00710	24.849	62.8375	64.4418	42.0345	57.2414	51.3905	57.2091	68.9108	43.8496	28.8013	81.0753	86.1653	93.0652	46.4101
CA01g00720	0	0	0	0	0	0	0	0.104076	0	0	0	0	0	0
CA01g00730	0.164855	0.456585	0.723021	0.312877	0	0	0.0507376	0.089167	0	0	0	0	0	0
CA01g00740	34.0361	44.6174	40.9046	48.0453	26.5517	26.3769	27.4087	26.9267	22.994	33.6205	28.3903	21.368	30.4366	27.7937
CA01g00750	16.289	19.3346	18.6843	16.4765	20.0742	19.7511	16.4995	16.9394	28.7542	22.4384	20.1367	18.2756	9.40578	21.7001
CA01g00760	0.245943	0.227055	0	0.700158	0.596065	0.454236	0.725837	0.0951917	1.23424	1.33994	1.39269	0	0	0
CA01g00770	5.74386	4.24219	7.72534	4.72385	0.594952	3.52872	1.52035	1.04781	0	2.16355	7.8887	7.02255	0	2.79147
CA01g00780	60.9535	162.148	159.605	109.47	88.3074	99.0697	94.3877	113.65	57.7087	114.325	155.488	122.614	92.5828	71.6813
CA01g00790	309.406	110.553	98.7152	122.858	374.468	382.387	430.46	396.034	442.367	298.682	272.947	381.581	439.784	287.649
CA01g00800	3.13714	1.24123	2.35866	7.22978	9.18132	6.77442	7.64458	7.95248	4.51483	8.93277	7.15414	0	5.82349	19.1522
CA01g00810	21.5182	29.4422	26.1963	35.8487	19.5753	27.7297	26.1316	20.0423	35.4665	32.2573	18.1192	23.7865	27.5588	24.0994
CA01g00820	0.560203	0	0.163796	0	0.601464	0.490162	0.494108	0.22676	0.472034	0.527531	0	0	1.07847	0.538839
CA01g00830	39.3966	33.3834	36.2849	44.7287	24.1759	22.0917	23.9916	20.832	25.2016	18.0698	26.017	27.9	22.0058	15.7998
CA01g00840	0.140702	0.129897	0.246836	0.400555	0.463399	0.169503	0.43551	0.178346	0	0	0	0	0	0
CA01g00850	0	0	0	0	0	0	0	0	0	1.30995	0	0	0	0
CA01g00860	0	0	0	0	0	0	0	0	0	0	0	0	0	0
CA01g00870	91.3966	516.621	603.608	372.922	143.162	184.368	223.864	297.07	223.615	568.416	628.061	149.927	178.448	234.453
CA01g00880	311.347	199.731	230.019	226.588	86.6187	60.6861	53.3381	59.0642	86.1335	37.4903	52.5679	85.7177	77.6455	83.5237
CA01g00890	0	0.971401	0.461476	0	0	0	0	0.463233	0	0	5.41919	0	0	0
CA01g00900	17.2415	25.4678	27.4973	19.6334	32.552	27.0971	26.7683	26.2631	21.0571	31.1501	30.3168	30.0948	37.082	27.4487
CA01g00910	208.975	60.0287	80.8246	106.247	174.651	154.211	159.669	140.84	175.189	111.069	124.866	171.834	214.176	186.669
CA01g00920	10.924	11.378	16.2158	9.83462	10.6294	11.5388	11.227	11.1152	23.3374	14.218	11.5409	17.152	11.6996	11.8981
CA01g00930	0	0	0	0	0	0	0	0	0	0	0	0	0	0
CA01g00940	0	0	0	0	0	0	0	0	0	0	0	0	0	0
CA01g00950	0	0	0	0	0.225996	0	0	0	0	0	0	0	0	0
CA01g00960	0.51491	0.475366	0.903315	0	0.365298	0.165344	0.168075	0	0	0	0	0	0	0
CA01g00970	5.36409	6.1038	9.19146	7.22101	3.86443	4.33801	4.23914	3.56426	7.81679	1.96064	5.47904	9.58064	7.01157	6.03492
CA01g00980	32.833	32.0772	18.8456	23.8968	53.3863	52.4692	54.7297	40.0247	71.3675	54.457	31.6769	37.544	43.6124	56.2959
CA01g00990	0	0	0	0	0	0	0	0	0	0	0	0	0	0
CA01g01000	0	0	0	0	0	0	0	0	0	0	0	0	0	0
CA01g01010	11.6831	1.92605	6.95397	8.31498	7.24309	7.69382	10.3269	15.2021	11.9277	8.74703	9.80455	6.80425	19.5579	26.7226
CA01g01020	4.69918	8.67659	4.37954	7.525	4.84565	3.1249	4.93659	5.18777	2.62745	7.09193	1.36216	0	5.48264	8.67742
CA01g01030	15.4473	10.6957	11.856	8.55086	7.04619	11.6628	11.5252	14.4758	9.73808	17.6632	4.84949	11.8039	50.9146	24.3251
CA01g01040	0	0	0	0	0	0	0	0	0	0	0	0	0	0
CA01g01050	0	0	0	0	0	0	0.0495231	0	0	0	0	0	0	0
CA01g01060	2.61049	0.567061	0.942864	0.874309	0.962206	2.8596	2.77952	2.69291	2.15008	0	0	1.15292	1.99536	2.02538
CA01g01070	0	0.147766	0	0	0	0	0	0	0	0	0	0	0	0
CA01g03030	0	0.971401	11.0754	14.478	0	0	0.56998	3.58931	0	2.32373	21.9339	0	0	0
CA01g03040	0.264201	80.4905	452.831	216.364	1.16023	1.81917	7.15134	35.7601	1.18178	67.2383	319.775	1.98363	2.46599	1.92599
CA01g03050	0.78574	132.989	300.039	250.032	4.76598	17.5318	22.9267	82.1955	17.2782	169.832	526.608	9.07437	10.7373	11.4437
CA01g03060	3.54291	5.28363	6.09585	5.30164	4.20152	5.53827	4.88144	4.9884	4.79194	7.54627	8.178	4.64616	5.3896	3.99096
CA01g03070	39.7044	49.8257	72.9709	85.9563	54.2247	27.7382	25.6391	27.4087	38.4001	17.6267	50.673	57.9643	29.1334	40.0096
CA01g03080	0.293699	1.35572	0.25762	0.557407	0	0.18862	0.207409	0.372276	0	0	0	0	0	0
CA01g03090	36.2353	21.5921	20.8041	22.1941	53.774	60.3955	56.7433	44.9505	78.174	51.7709	38.0811	53.8171	54.532	62.8567
CA01g03100	1.07273	5.34787	3.19924	4.07184	3.85087	1.01861	1.46132	2.4008	0	4.58422	3.60661	0	0	1.23818
CA01g03110	0	5.31958	2.52713	2.73395	0	0	0.248535	2.04752	0	8.13906	7.41913	0	0	0
CA01g03120	3.99541	10.0118	8.84496	9.20773	8.0417	7.01718	7.0711	8.87453	4.68437	4.20171	10.5111	7.38795	6.44569	5.54782
CA01g03130	2.39612	3.50249	3.15266	4.73704	2.12187	1.28882	2.31382	0.849142	2.01156	5.27375	1.50446	0	1.86374	2.30474
CA01g03140	2.82719	7.3082	2.47989	8.04854	1.12446	0.726276	2.52771	1.26822	0	3.19477	2.62248	0	0	4.12198
CA01g03150	11.02	27.7283	15.3523	12.5078	22.7312	34.7201	30.2269	26.2348	24.2979	31.9019	19.0475	32.9111	22.7523	16.1533
CA01g03160	26.8898	27.5084	35.0611	34.1374	37.808	32.5415	34.1731	33.266	31.4979	24.8853	39.7599	38.6206	39.5552	34.1098
CA01g03170	0	0	0.365998	0.791902	0	0	0	0	0	0	3.1438	0	0	0
CA01g03180	0	0	0	0	0	0	0	0	0	0	0	0	0	0
CA01g03190	2.24543	3.57015	6.8936	4.85346	4.50654	4.8765	4.97016	4.92662	7.2495	6.76849	6.35167	5.09756	8.82558	1.83481
CA01g03200	0	0.0868671	0	0	0	0	0	0	0	0	0	0	0	0
CA01g03210	0	0	0	0	0.18974	0.256642	0.1425	0.0824547	0	0	0	0	0	1.553
CA01g03220	0.293699	0	0.25762	0.278704	0.550566	0.834235	0.392912	0.713303	0	0	0	2.2051	3.81636	1.69499
CA01g03230	0	0	0	0	0.0580452	0	0	0	0	0	0	0	0	0
CA01g03240	7.51498	10.5832	9.60842	10.3948	6.7741	9.31712	7.05053	8.56513	7.75872	7.93051	4.78183	9.78234	15.8029	5.74233
CA01g03250	26.7493	60.3456	73.2909	56.4899	37.2849	40.652	36.6314	42.3021	33.3585	55.9979	60.9803	41.5432	44.0943	37.2454
CA01g03260	1.24746	0.246784	0.0781587	0.422776	1.29111	1.6046	1.57606	1.45973	2.04143	1.38247	0	1.70014	2.05846	0.661019
CA01g03270	6.72244	2.38699	4.08229	1.22677	7.78456	7.44555	6.51426	7.6141	1.30717	0	6.34041	9.14962	10.7997	8.27943
CA01g03280	3.43145	0.666932	2.05942	1.19967	4.23679	3.89062	3.63687	2.80126	3.53359	0.983956	2.19838	1.72298	3.77182	6.05753
CA01g03290	0	0	0.321635	0.115986	0.357004	0.199931	0.252424	0.309854	1.23132	0	0	0	0	0
CA01g03300	0	0	0	0	0.733854	0	0.167754	0	0	0	0	0	0	0
CA01g03310	14.2716	7.65762	13.0534	14.3532	19.5505	23.2107	17.3575	24.0509	21.83	15.8294	16.2192	15.2452	23.4678	23.6584
CA01g03320	8.57315	14.3596	26.4274	19.4088	13.4319	12.2641	10.2673	14.4534	14.2531	12.8482	23.9957	10.7708	14.2857	7.69486
CA01g03330	43.2157	110.623	98.2135	65.1177	55.0113	65.2065	70.2041	76.0493	69.0344	115.425	85.0738	52.9587	49.2825	64.6172
CA01g03340	11.2512	12.739	13.5933	16.7203	17.8929	17.6784	17.0412	15.6136	18.7527	18.0818	21.6394	11.4055	23.109	9.59785
CA01g03350	47.6682	58.0317	58.6984	59.0284	50.1189	50.7492	49.9958	50.0697	50.3681	62.7159	42.9999	63.264	45.2984	55.349
CA01g03360	82.3676	91.9167	113.029	100.523	131.15	93.7666	77.7033	110.305	132.975	123.565	171.362	174.916	152.138	124.412
CA01g03370	0	4.09286	0	0.24747	0	0	0.0401308	0.0705264	0.654362	2.73345	0	0	0	0
CA01g03380	0	0	0	0	0	0	0	0	0	0	0	0	0	0
CA01g03390	0	0	0	0	0.131574	0	0.186207	0.280707	0	0	0	0	0	1.74584
CA01g03400	0	0	0	0	0	0	0	0.482828	0	0	0	0	0	0
CA01g03410	0	0.930926	0	0	0	0.303693	0.47897	0.358317	0	0	0	0	0	0
CA01g03420	0	0	0.197285	0.213431	0.447276	0.415398	0.240057	0.174105	0	0	0	0	0	0
CA01g03430	0.685575	0.316462	0.300678	0.162643	0.266296	0	0.121037	0	0	0.757022	0	0	0	0
CA01g03440	11.3797	27.8402	24.289	15.6581	11.0021	16.4951	13.6565	11.2236	13.5741	11.5749	17.5737	13.0379	12.9977	9.95749
CA01g03450	20.2125	16.5312	20.7043	23.8148	31.6066	34.1886	35.8057	35.528	24.953	25.9651	22.7855	18.6669	33.6603	34.474
CA01g03460	105.022	124.358	142.187	101.827	155.705	149.631	133.675	192.144	126.746	146.732	243.906	241.807	143.218	165.609
CA01g03470	2.26075	1.59019	1.41645	1.32806	1.98026	1.8846	2.79562	1.28896	4.6982	4.66809	1.42073	5.50595	5.41819	2.36821
CA01g03480	3.36707	1.74852	1.8459	2.59606	3.2073	3.92185	2.73432	2.29484	5.94264	3.37354	0.48801	4.22171	2.34936	1.53409
CA01g03490	2.7924	0	0.816458	1.76655	2.93057	5.33585	5.26202	5.91355	8.83463	4.11121	0	8.87996	0	0
CA01g03500	1.12737	2.16831	0.824064	1.15896	1.60353	1.16963	1.6657	0.906669	2.20712	2.53818	1.40344	0	2.30593	2.85361
CA01g03510	2.84237	1.49948	1.06852	1.15597	2.4939	0.228393	1.93808	2.42886	0	0	0	0	9.06633	2.34341
CA01g03520	38.8322	62.4974	38.6999	39.6462	16.2985	19.2235	17.7583	16.2702	12.5685	20.5923	19.6078	15.7099	11.8714	24.9948
CA01g03530	135.577	17.939	21.4022	31.1161	54.689	69.1834	54.865	33.1955	59.5848	23.2436	19.9223	63.8949	68.847	43.1133
CA01g03540	0.394793	5.83158	4.84813	2.71611	0.725761	1.02929	1.84172	1.5849	1.93476	3.47863	3.41945	2.35052	1.14004	0.73219
CA01g03550	6.01099	183.129	28.1969	29.3885	12.1494	11.9875	31.0449	31.569	30.1249	188.113	93.0939	9.93905	13.8606	10.7046
CA01g03560	5.78714	9.22831	10.1525	4.32677	3.57812	4.9079	3.65775	6.69407	2.5511	3.49543	5.1138	3.21613	6.33004	4.60354
CA01g03570	215.411	149.198	163.839	144.303	125.468	165.429	125.929	124.895	137.396	116.941	96.5945	144.105	146.005	79.7495
CA01g03580	11.1805	93.2886	34.5729	29.0086	11.2272	14.3891	18.9218	17.6159	21.8486	57.2075	38.1082	6.60208	14.1798	16.3089
CA01g03590	25.2091	28.3001	36.2643	29.0892	18.4249	21.8344	17.5262	21.0376	16.458	25.484	30.5835	28.3832	24.7092	21.711
CA01g03600	16.9315	21.5711	28.4161	21.8512	18.3593	23.4925	21.0894	22.985	27.7086	29.6076	30.1481	16.8388	21.1292	20.354
CA01g03610	0	0.657124	1.2487	0	1.17231	0	0.502661	0.275496	0	0	0	0	0	0
CA01g03620	2.12288	120.04	279.082	146.302	2.19047	3.89679	5.3249	9.22868	4.89257	11.6968	37.684	9.53638	3.44812	5.03144
CA01g03630	7.6263	7.86202	6.13201	7.59877	11.7228	8.95211	11.0998	9.50228	15.4347	7.88819	7.24348	8.40934	6.96069	17.4715
CA01g03640	0.384139	0	0	0.364527	0.632577	0.314178	0.312979	0.51646	1.83018	1.04643	0	0	0	1.40016
CA01g03650	0	0	0	0	0	0	0	0	0	0	0	0	0	0
CA01g03660	560.527	120.648	216.688	283.178	320.361	319.28	343.088	375.409	422.409	295.148	203.701	373.019	442.279	459.99
CA01g03670	0.28206	0.520798	0	0.401489	0.0774253	0.271719	0.189398	0.200457	0	0	0	0	0	0
CA01g03680	7.21583	16.9104	13.4703	8.42759	6.22416	8.85004	9.20686	10.4572	8.79438	14.125	16.6648	9.70171	9.31199	6.22952
CA01g03690	0	0	0	0	0	0	0	0	0	0	0	0	0	0
CA01g03700	0	0	0	0	0	0	0	0	0	0	0	0	0	0
CA01g03710	0	0	0	0	0	0	0	0.0315595	0	0	0	0	0	0
CA01g03720	3.63203	6.17676	4.27576	3.35589	5.0318	5.16094	4.94357	3.82729	5.93704	8.19036	4.29594	7.23546	4.4801	7.82971
CA01g03730	8.42037	17.2749	12.5835	13.0215	12.9783	15.4772	15.7495	12.1024	13.9504	14.8375	25.6439	13.5492	17.0788	6.9407
CA01g03740	0	0.295532	0	0	0.600088	0.4981	0.197044	0.281861	0	1.74405	0	0	0	4.18106
CA01g03750	0.0797127	0.073591	0.0699206	0	0.105667	0	0.0778533	0.043115	0.356557	0	0	0	0	0
CA01g03760	0	0	0	0.077585	0	0	0	0	0	0	0	0	0	0
CA01g03770	0	0	0	0	0	0	0	0	0	0	0	0	0	0
CA01g03780	0	0.328562	0	0	0.154793	0.457127	0.109534	0.192496	0	0	0	0	0	0
CA01g03790	23.6323	108.187	182.147	97.6405	24.1727	52.5672	63.3582	94.6283	48.1619	155.15	196.453	32.5659	48.1465	56.7134
CA01g03800	0	0	0	0	0	0	0	0	0	0	0	0	0	0
CA01g03810	0	0	0	0	0	0	0	0	0	0	0	0	0	0
CA01g03820	0	0	0	0	0	0	0	0	0	0	0	0	0	0
CA01g03830	3.72071	1.1201	1.34803	1.99564	7.9894	14.5277	11.705	13.7384	9.3219	6.64829	6.52065	12.573	6.81116	12.1954
CA01g03840	4.21729	7.56221	3.91265	4.84855	5.51453	8.26044	7.86623	7.77182	7.66573	15.376	10.4115	5.24555	8.42269	5.46126
CA01g03850	5.66953	3.21525	3.55219	5.53378	12.6408	15.5754	11.127	10.8124	16.6838	4.24383	7.80792	17.4101	13.0099	13.7371
CA01g03860	70.6781	75.6698	90.2348	71.2833	54.0411	61.4942	56.75	64.1279	55.3184	59.3705	85.0899	67.6912	64.2667	52.0365
CA01g03870	11.1581	4.80724	8.04746	4.47068	10.5216	10.9142	12.3825	10.923	14.2746	15.6442	14.1631	12.3143	24.6519	15.2661
CA01g03880	12.5364	14.5929	13.8651	14.2239	11.8946	18.2497	14.0181	11.5063	18.7422	16.3513	14.7772	8.73851	16.3156	14.7222
CA01g03890	12.0376	11.2098	9.36525	12.7143	8.87048	9.11499	7.86873	7.42406	12.0636	12.2929	3.12738	7.2732	6.62836	11.1366
CA01g03900	0.76263	0.704062	2.00684	1.44738	0.610821	2.21496	0.800411	1.313	1.13709	0	0	0	2.93633	0
CA01g03910	25.3938	7.86698	10.315	16.8196	29.0649	30.4433	19.802	16.9605	39.6487	13.4465	16.8091	31.0438	26.523	25.535
CA01g03920	0.353813	0	0	0	0	0	0	0	0	1.56274	0	0	0	0
CA01g03930	20.0953	6.68272	8.05523	9.53465	9.17674	12.4907	6.76725	6.25047	13.7166	3.24106	3.85378	6.47627	4.27319	10.2615
CA01g03940	0.728939	2.69183	2.98384	2.19045	1.83211	2.72769	2.80283	1.91412	0.609686	1.88493	2.50284	1.06901	4.11592	4.44385
CA01g03950	29.9755	13.4298	15.1766	20.1834	15.0608	16.1574	14.1153	13.2229	18.3762	14.2099	9.12446	16.2978	11.7407	9.78344
CA01g03960	3.06598	0.251602	0.418343	0.711196	3.83952	4.36903	3.12807	3.31827	6.17726	3.54247	1.67078	4.54519	3.98057	2.68718
CA01g03970	0	0	0	0.272099	0.0960299	0	0.032981	0.0739878	0	0	0	0	0	0
CA01g03980	8.47498	21.0817	16.3133	10.723	5.77626	8.81416	11.3661	10.3732	11.4641	16.7372	12.1554	9.92385	5.77828	9.99995
CA01g03990	0	0	0	0	0	0	0	0	0	0	0	0	0	0
CA01g04000	5.16788	3.14188	5.19641	4.42558	7.03777	6.84319	6.67336	5.98932	7.82008	9.1168	9.44759	5.84087	6.34379	7.53644
CA01g04010	0	0	0	0	0	0	0	0	0	0	0	0	0	0
CA01g04020	12.4409	8.52341	7.17935	10.0659	11.6136	10.862	11.7569	9.83446	14.2951	12.4272	8.70642	7.98308	10.0011	11.1966
CA01g04030	3.46432	2.51293	2.71318	3.17004	5.13092	5.00009	5.10507	3.3383	8.59463	6.58552	3.12274	6.23622	1.42914	12.2616
CA01g04040	27.9534	70.7032	87.33	73.7647	24.5893	28.6704	27.5281	34.1837	31.9044	36.3935	58.5983	32.2839	74.8164	32.366
CA01g04050	0	0	0	0	0	0	0	0	0	0	0	0	0	0
CA01g04060	0	0	0	0	0	0	0	0	0	0	0	0	0	0
CA01g04070	5.81335	30.81	27.5736	14.5065	8.06807	14.1692	15.7519	14.4697	10.3595	18.1606	18.731	1.89454	14.8996	20.8323
CA01g04080	11.7252	8.44328	10.6962	9.79135	9.18093	6.84539	7.40114	6.22898	10.2253	9.59009	10.2997	8.12473	4.89752	9.66537
CA01g04090	165.734	65.4035	79.8314	63.0561	185.919	211.604	190.611	247.643	208.306	152.554	168.937	251.777	238.533	146.662
CA01g04100	6.00922	7.69117	6.469	4.79521	8.1305	9.62902	10.2107	11.3508	9.23818	17.6804	10.9922	12.5398	22.9375	17.2317
CA01g04110	2.57034	8.76166	12.6604	9.94407	2.23207	2.13433	3.53304	3.99574	1.9992	1.99042	5.90727	1.73976	12.2752	1.46677
CA01g04120	105.235	86.4573	85.5326	81.5386	138.074	134.333	140.935	154.838	95.2817	107.163	139.548	121.186	141.207	104.846
CA01g04130	6.6357	3.96394	2.3967	4.44487	11.7079	16.8134	11.9806	6.92031	7.65166	3.92948	15.054	15.9504	16.8674	7.99388
CA01g04140	0	0	0	0	0	0	0	0	0	0	0	0	0	0
CA01g04150	4.82728	8.61602	13.5497	12.8263	3.58654	2.20968	2.43476	1.92002	0	4.59619	10.5892	5.24796	4.18176	1.85728
CA01g04160	46.5083	62.695	69.3156	55.4601	44.1071	62.4045	49.8294	48.9456	61.4432	71.4235	48.2827	43.9702	24.9584	46.2172
CA01g04170	16.0478	8.17398	9.54608	8.75197	14.189	16.8272	10.4306	8.25666	12.6121	16.3565	13.6695	17.9241	10.9194	12.8779
CA01g04180	44.4867	51.7485	81.5557	58.2572	40.2335	32.042	34.4661	38.0999	61.9321	43.8367	97.4323	26.3373	59.5534	36.4999
CA01g04190	0	0	0	0	0	0	0	0	0	0	0	0	0	0
CA01g04200	20.0961	27.8291	19.6902	21.0987	27.1553	34.1589	26.1032	23.77	32.2815	32.508	28.0923	23.9845	28.7065	31.1224
CA01g04210	0	0	0	0	0	0	0.144477	0	0	0	0	0	0	0
CA01g04220	6.39033	3.80617	2.80266	3.81449	4.04269	6.05762	4.79424	3.49392	3.98086	5.62242	2.21068	1.81385	5.79321	7.67866
CA01g04230	24.7959	20.7169	12.0712	14.9415	11.6388	14.7165	10.3968	8.32965	14.1486	9.75676	11.6309	17.2737	6.78953	9.99976
CA01g04240	0.491886	0.90822	1.07865	1.6337	0.820224	0	0.844855	0.323409	0	0	0	0	0	0
CA01g04250	0	0	0	0	0	0	0	0	0	0	0	0	0	0
CA01g04260	0	0	0	0	0	0	0	0	0	0	0	0	0	0
CA01g04270	0	0	0	0	0	0	0	0	0	0	0	0	0	0
CA01g04280	0	0	0	0	0	0	0	0	0	0	0	0	0	0
CA01g04290	16.5094	52.09	47.3624	37.8759	16.8031	21.6112	20.5778	22.3023	20.2198	40.61	35.5904	21.1447	27.9737	20.8664
CA01g04300	0	0	0	0	0	0	0	0	0	0	0	0	0	0
CA01g04310	7.03511	3.07028	4.48793	5.09798	9.4006	11.7357	8.00964	10.4215	14.4533	9.84251	3.85498	11.044	18.2442	14.3799
CA01g04320	73.8726	123.592	155.544	126.721	94.4488	96.3838	87.4427	95.2927	90.372	119.244	137.029	102.871	111.521	77.4844
CA01g04330	42.5565	15.1473	19.7887	18.4889	20.302	23.4798	20.5081	17.1041	14.9365	16.4389	6.24116	13.6326	32.4677	14.3041
CA01g04340	0.537795	14.1501	4.95318	6.88955	0	0.801471	0.27836	0.818528	0	11.9613	8.84783	0	0	0
CA01g04350	6.11131	16.6438	13.6695	18.7027	6.94047	9.00865	7.19139	10.4153	3.59504	5.54242	8.46067	7.814	15.7488	5.77413
CA01g04360	0.748092	1.46761	1.23037	1.15358	2.70211	2.12591	2.35992	1.83524	4.08794	4.43009	0.963226	0.892114	0	2.31273
CA01g04370	1.63519	3.01922	2.02492	2.46447	2.98968	2.79433	2.88515	3.07114	4.26096	3.7158	2.42769	5.76584	3.94326	7.85476
CA01g04380	30.251	64.9355	39.9984	40.4436	60.6229	82.6716	71.1993	51.0574	68.9359	84.0292	67.3298	62.0129	52.607	53.5371
CA01g04390	6.71263	4.32167	5.42319	4.77743	13.3165	14.06	11.2838	12.3678	16.1055	12.1768	12.5906	12.1919	19.9079	18.6981
CA01g04400	0	0	0	0	0	0	0	0	0	0	0	0	0	0
CA01g04410	0	0	0	0	0	0	0	0	0	0	0	0	0	0
CA01g04420	91.6011	30.9729	69.6024	43.8198	27.1791	23.5909	18.2733	18.6776	16.3412	7.31916	10.0847	21.4113	15.6379	31.263
CA01g04430	12.675	69.1173	58.9993	43.7814	13.4445	22.265	21.0456	27.8463	24.9596	39.99	69.377	17.3476	38.8413	27.71
CA01g04440	10.7913	11.4324	7.75874	9.7367	5.44912	3.21396	3.44941	4.18503	6.12463	2.709	3.33642	5.54128	4.59749	7.78325
CA01g04450	18.094	21.6636	10.6635	18.5116	4.6235	5.44643	6.21676	4.37751	5.52102	10.0216	1.60094	17.1028	0	3.72897
CA01g04460	56.7701	17.7485	30.2547	35.5209	44.2538	42.1276	29.9029	25.9685	48.267	19.8479	19.0708	43.1127	22.9001	47.0661
CA01g04470	0.567561	0.314384	0.696976	0.754016	0.593712	0.779398	0.341059	0.366621	0	1.00274	0	0	1.47499	0
CA01g04480	0.116574	0	0.409015	0	0.159373	0.0655694	0.274156	0.243532	0	0	0	0	0	0.849811
CA01g04490	0	0.419179	0	0	0	0	0.143976	0	0.569651	0	0	1.08292	0	0
CA01g04500	0.355894	0.985686	0.312175	0.337723	0.35757	0.20018	0.122806	0.192496	0	0	0	0	0	0
CA01g04510	5.54288	15.6118	7.16936	12.3028	10.8482	7.5127	6.42039	7.1733	9.20113	5.2027	7.76621	12.2806	5.28046	8.41708
CA01g04520	42.1474	132.631	70.064	81.4963	50.1652	67.4788	65.9433	53.3293	68.1356	85.7868	92.2506	49.2482	65.6221	69.0736
CA01g04530	1.14155	0.702586	1.66886	1.80544	6.105	4.57999	3.75538	8.34045	3.81917	4.22306	6.78653	3.63017	0	4.96993
CA01g04540	28.3639	38.3281	20.2648	35.1641	11.226	12.151	9.32732	6.95891	14.9072	19.3781	12.0248	7.86215	8.30984	8.34686
CA01g04550	2.60223	0	0	0	1.42168	2.15491	1.39872	1.75373	0	1.22523	1.22796	0	2.02406	0
CA01g04560	87.5065	164.57	167.364	135.971	104.928	107.187	108.04	108.575	156.631	154.68	147.593	121.309	127.298	123.073
CA01g04570	20.1673	25.0387	26.2299	22.4372	16.7819	41.5698	46.1578	30.1151	33.4858	19.2248	26.6061	27.9021	14.5237	5.06956
CA01g04580	259.502	48.2287	53.2829	92.6908	355.223	323.621	368.825	319.936	326.301	219.513	142.668	301.928	422.369	283.323
CA01g04590	32.8195	3.4251	8.51119	13.5408	174.662	163.915	161.029	167.014	174.697	135.88	110.133	239.166	212.075	204.254
CA01g04600	0	0	0	0	0	0	0	0	0	0	0	0	0	0
CA01g04610	0.870532	717.684	514.662	227.587	1.83025	16.6766	36.416	95.8247	6.09448	81.9264	132.515	6.53598	0	12.199
CA01g04620	0	24.5868	17.4434	9.40212	0.0305631	0.109339	0.410864	2.05964	0	0.935053	3.80037	0.309155	0.405835	0
CA01g04630	0	1.24678	0.236919	0	0	0	0	0	0	0	0	0	0	0
CA01g04640	787.319	285.875	238.814	422.158	630.683	629.043	596.93	399.894	773.778	500.736	237.211	545.129	587.891	618.343
CA01g04650	9.75255	15.1727	17.4259	9.25462	10.0373	10.5093	10.1301	11.9576	12.2366	15.4195	11.0004	9.95817	10.8122	12.4126
CA01g04660	0	0.473352	0	0.48655	0.70097	0	0.176924	0.277324	0	0	0	0	0	0
CA01g04670	0.530719	0	0	0	0.533219	0	0	0.205414	0	0	0	0	0	0
CA01g04680	193.399	198.407	216.543	216.991	146.423	171.099	154.896	127.891	166.849	197.55	151.941	135.519	140.083	140.349
CA01g04690	0	0.22387	0.425409	0.920448	0.229806	0.146065	0.12941	0.112508	0	0.660572	0.91353	0.910322	0	0.699735
CA01g04700	16.3941	1.80179	3.76624	2.96325	14.3397	14.6312	11.2064	9.03155	28.1493	3.44812	15.003	15.9504	8.71538	15.9376
CA01g04710	0	0	0	0	0	0	0	0	0	0	0	0	0	0
CA01g04720	0	0	0	0	0	0	0	0	0	0	0	0	0	0
CA01g04730	7.00442	10.4963	8.72623	13.0046	7.66966	7.74628	8.38633	7.45137	12.4854	13.112	5.7123	11.4202	11.8409	12.0823
CA01g04740	2.15437	0.662974	0.314954	0.34073	1.6548	2.57333	2.71326	1.44823	1.70401	0	2.8659	0	6.48031	2.64061
CA01g04750	116.008	70.7162	110.035	66.894	126.372	91.4978	103.27	109.855	103.698	71.3965	71.5	95.3324	80.2871	129.691
CA01g04760	94.3353	66.5122	79.9538	86.4971	132.476	90.8103	85.3181	84.5362	149.36	109.894	91.1232	186.073	95.1968	145.316
CA01g04770	25.2554	5.12436	6.08598	7.37414	8.54852	11.9569	10.6541	8.82174	2.64452	5.24554	9.66451	12.4688	11.5923	4.08204
CA01g04780	23.5511	5.99791	3.56173	6.45414	36.4396	43.6147	36.2903	30.3629	36.9221	25.1362	23.51	15.8183	31.4497	30.4181
CA01g04790	0.187313	29.4841	3.77896	4.71035	0.207566	0.278333	1.49699	1.19846	0	10.7406	3.06946	0	0	0
CA01g04800	100.095	130.877	165.713	122.706	84.2151	101.153	94.628	100.85	80.4204	98.0633	87.6633	76.4233	82.8753	86.547
CA01g04810	16.0515	12.824	9.34136	11.2775	8.19404	8.44395	8.75729	4.18708	10.9621	5.82047	12.2285	14.4848	6.01661	8.57196
CA01g04820	1.62968	2.82099	1.07212	1.9331	1.26592	2.74429	2.12602	0.756113	0.911202	2.9505	1.53485	1.79248	2.64704	0
CA01g04830	3.55894	4.92843	9.60538	3.89681	4.61328	3.34465	3.47624	2.45489	7.65106	7.60805	5.00503	8.92866	3.35977	0
CA01g04840	15.6003	11.8975	15.8257	12.8729	14.5248	14.3942	17.3229	12.9712	21.6534	16.9227	12.3397	26.114	23.9721	18.6641
CA01g04850	3.22097	0.160735	0.152719	0.0826085	3.22508	4.25477	4.04873	2.76441	5.10648	4.1417	2.2085	2.90369	1.00554	2.93101
CA01g04860	0	0	0	0	0	0	0	0	0	0	0	0	0	0
CA01g04870	13.2245	6.40965	4.05998	4.07851	31.6702	30.9997	22.1717	18.3094	23.8423	22.6898	35.4221	49.1541	34.0793	33.7263
CA01g04880	4.81503	1.54617	2.57085	2.78125	5.98642	5.90224	6.15363	4.10011	5.03246	5.87193	3.12738	1.8421	9.04652	1.55305
CA01g04890	16.493	26.5505	23.2635	25.7178	11.6268	13.595	13.3969	13.061	15.9958	21.074	17.4616	10.604	11.2314	16.3013
CA01g04900	53.156	37.9592	39.1087	39.9857	19.3946	19.7066	23.6834	12.5798	20.4565	28.1136	11.0775	17.6695	38.1591	15.2544
CA01g04910	0	0	0	0	0	0	0.161846	0	0	0	0	0	0	0
CA01g04920	0	0	0	0	0	0	0	0	0	0	0	0	0	0
CA01g04930	0	0	0	0	0	0	0	0	0	0	0	0	0	0
CA01g04940	1.27821	2184.27	1391.77	431.81	1.12959	7.41655	22.6696	133.237	5.96572	135.754	374.92	0	4.92146	2.45893
CA01g04950	0	9.30926	1.20613	0	0.208875	0	0.141066	0	0	0	0	0	0	0
CA01g04960	0.37232	0	0.489875	0.529966	0.846386	1.36567	1.21244	0.644674	0	0.822243	1.40262	1.63805	1.73758	0
CA01g04970	3.90839	0.288659	4.93672	3.26378	3.73385	2.71794	2.44259	4.19272	5.41829	3.27731	1.45016	3.83902	2.91841	4.98606
CA01g04980	0.85214	0.786698	0	0	0	0	0.909513	0.329819	0	0	0	0	0	4.91786
CA01g04990	5.08895	2.61007	3.47185	1.60971	4.15787	4.54534	6.85721	1.74802	8.53388	0	14.345	5.39437	0	3.26325
CA01g05000	18.8745	30.5535	27.4421	21.3458	24.647	29.5702	26.1259	23.3968	31.951	46.115	22.3079	29.0069	22.9189	24.5574
CA01g05010	24.5983	46.6801	147.985	99.7358	10.9165	11.1414	11.5092	18.369	4.86141	13.3142	37.6349	8.5402	8.41778	9.25539
CA01g05020	13.2859	0.943506	2.51006	0.969813	4.21916	4.40324	5.16205	3.99109	3.99916	3.17127	4.80291	0	6.92477	6.57151
CA01g05030	2.56848	3.4251	31.5415	18.6863	0.561606	0.888121	0.671164	2.0205	0	0	5.6241	0	0	2.11713
CA01g05040	0	0	0	0	0	0	0	0	0	0	0	0	0	0
CA01g05050	0	0	0	0	0	0	0	0	0	0	0	0	0	0
CA01g05060	0	0	0	0	0	0	0	0	0	0	0	0	0	0
CA01g05070	0	0	0	0.192016	0	0	0	0	0	0	0	0	0	0
CA01g05080	0.9727	0	0	0	2.031	2.43463	3.43159	2.41731	4.67646	3.91684	1.10161	1.85594	2.2471	5.72273
CA01g05090	1.75686	3.75074	3.7563	2.18815	2.23354	3.04531	2.32533	2.04384	2.21235	6.35166	3.90241	3.96705	1.02489	2.24873
CA01g05100	82.6444	101.634	124.741	97.6612	72.9834	89.992	66.5323	71.2978	62.1195	75.4883	71.4194	71.355	75.3422	68.5795
CA01g05110	36.2276	46.6878	34.6002	43.2778	15.8866	17.5855	14.2398	14.1982	14.6097	19.7249	13.013	12.5053	8.53944	18.4922
CA01g05120	218.783	65.1421	117.558	118.756	44.3072	79.2783	53.9548	57.727	59.2361	53.0725	34.8996	42.6955	71.5125	68.0274
CA01g05130	5.50018	4.61616	3.72804	3.08417	10.8805	20.2829	12.329	8.3634	8.39209	16.9001	10.8015	6.46204	26.1316	9.79611
CA01g05140	5.82236	7.01116	7.77172	5.52509	2.65056	3.39228	3.14589	4.20097	1.27982	7.59411	2.86696	6.73074	3.28942	1.87796
CA01g05150	16.4791	21.5163	39.0279	35.2967	12.8201	11.0023	8.10166	12.6854	12.5083	16.1829	23.87	14.1117	19.5322	6.59792
CA01g05160	0	0.207641	0	0	0	0	0	0	0	0	0	0	0	0
CA01g05170	25.688	54.9194	45.6578	39.7721	45.1068	54.0114	42.2697	47.9648	51.075	80.3895	77.3884	70.0126	44.3053	45.9471
CA01g05180	42.1474	76.566	65.5918	67.0893	75.4628	68.6177	61.5393	68.0835	52.5369	56.5766	44.6476	62.9207	50.8993	22.8882
CA01g05190	17.0735	17.1375	16.6848	12.7222	20.7262	19.1377	18.0441	16.7614	18.4199	22.3359	13.8414	20.0557	24.5159	28.4735
CA01g05200	57.3376	61.5813	59.7312	53.0889	74.0446	104.226	92.2914	77.3046	88.3449	85.7571	74.7124	95.49	80.7307	82.0766
CA01g05210	6.55007	3.50092	2.72153	7.03349	1.69784	1.21843	1.15754	0.826251	0	1.91301	0	2.58832	2.2398	1.27872
CA01g05220	4.08148	1.99484	4.84367	5.69573	3.11331	1.35716	1.14455	0.860687	0	0	1.80894	1.80258	0	0
CA01g05230	58.2071	88.7911	109.067	96.2162	76.4848	65.3262	75.8465	87.8205	63.408	58.4977	72.6049	61.2928	64.4523	76.2462
CA01g05240	52.7412	78.0808	78.6321	99.4957	57.9832	45.815	50.6406	53.515	80.2592	89.621	46.6033	51.8745	68.1386	86.5741
CA01g05250	0	0	0	0	0	0	0	0	0	0	0	0	0	0
CA01g05260	0	0	0	0	0	0	0	0	0	0	0	0	0	0
CA01g05270	0	0	0	0	0	0	0	0	0	0	0	0	0	0
CA01g05280	0	0	0	0	0	0	0	0	0	0	0	0	0	0
CA01g05290	4.18216	3.34619	3.91298	3.96864	5.27869	2.34577	6.52361	4.09869	2.79838	7.67636	8.93782	4.9066	3.62291	7.77827
CA01g05300	0	0	0	0	0	0	0	0	0	0	0	0	0	0
CA01g05310	0	0	0	0	0	0	0	0	0	0	0	0	0	0
CA01g05320	0	0	0	0	0	0	0	0	0	0	0	0	0	0
CA01g05330	14.7274	18.741	13.9657	14.3532	28.4414	34.3229	33.6292	35.2585	25.6078	15.8674	14.4834	17.0741	36.1655	31.9509
CA01g05340	11.0843	13.4309	13.7738	14.6819	13.6076	14.8098	15.1636	13.8165	19.1182	18.1392	25.3856	15.6478	22.1365	15.1898
CA01g05350	0	0	0	0	0	0	0	0	0	0	0	0	0	0
CA01g05360	15.7999	21.3461	25.2391	21.4537	27.6381	24.5584	25.5398	23.4584	24.0121	28.7743	23.5247	27.3602	22.9583	19.5793
CA01g05370	7.47777	9.57076	9.24248	9.83761	7.98589	10.1978	8.43562	8.70523	10.0935	12.2237	13.3826	11.5569	9.92907	8.94444
CA01g05380	0	0	0	0	0	0	0	0	0	0	0	0	0	0
CA01g05390	0.209349	0	0	0	0.0954031	0.577948	0.226809	0.265359	0	0	0	0	0	0
CA01g05400	0	0	0	0	0	0	0	0	0	0	0	0	0	0
CA01g05410	4.56619	16.5609	10.5853	9.90412	7.54141	10.0849	7.63642	8.60128	6.37534	13.7222	9.79483	9.09305	12.6981	9.99832
CA01g05420	0	0	0	0	0.0677432	0.0954687	0	0	0	0	0	0	0	0
CA01g05430	1.02739	0.316164	0.60079	0.758284	3.60373	3.82085	3.17195	3.3077	3.83611	3.28374	2.03596	3.80767	3.86742	4.97306
CA01g05440	0	0	0	0	0	0	0	0	0	0	0	0	0	0
CA01g05450	0.211916	0.782565	0.650592	0.201096	1.30488	1.52721	1.39104	0.776518	3.02103	0.577277	0	0.795536	1.2239	0
CA01g05460	16.5584	41.1567	19.552	14.5043	48.58	80.3013	62.6272	65.8879	34.2331	59.6717	66.3064	50.2059	28.9324	30.8099
CA01g05470	0.643638	3.11959	3.52857	2.13772	0.0733284	0.966116	0.321142	0.831104	1.53326	4.46273	0	3.0702	1.50189	0
CA01g05480	14.9792	17.6102	16.5266	11.105	13.9458	16.2914	16.7126	15.3134	18.8407	17.7709	18.889	18.6664	9.96886	12.1403
CA01g05490	28.3495	31.5001	31.1887	48.1512	27.4593	25.7468	24.4515	24.0338	37.503	38.4058	27.6868	32.2965	28.9839	45.8092
CA01g05500	5.52759	4.26803	3.26176	5.34074	8.98202	8.95409	8.12176	7.53131	10.1095	10.8723	7.33173	9.76598	12.7592	6.99067
CA01g05510	50.949	179.522	197.196	153.504	65.987	58.2296	56.7127	61.8564	57.0231	65.8685	88.9503	58.2413	60.2515	63.693
CA01g05520	0	0	0	0	0	0	0	0	0	0	0	0	0	0
CA01g05530	100.402	91.7283	139.994	103.69	88.9514	88.3561	88.675	132.797	95.8755	106.59	123.491	90.5334	142.813	117.78
CA01g05540	0	0	0	0	0	0	0	0	0	0	0	0	0	0
CA01g05550	3.01005	1.52839	4.22446	2.28509	4.14483	4.02938	3.79904	4.90524	3.70555	2.14946	3.66397	2.25995	3.36041	3.72223
CA01g05560	9.29397	7.2343	6.2341	6.2255	7.72512	9.83804	9.05034	7.94768	9.90179	5.43005	8.03637	5.4729	4.47295	6.91065
CA01g05570	2.05964	4.99135	3.61326	3.66466	6.25045	11.3071	9.97863	11.4345	15.1117	15.9258	14.7055	7.17771	18.0153	15.8508
CA01g05580	2.42008	16.7567	11.6753	6.88955	13.6854	10.9238	13.1496	11.5818	0	17.526	12.4641	0	0	24.6254
CA01g05590	6.41687	3.80833	2.8143	5.54557	5.94457	5.9144	4.78042	5.41287	8.13853	6.87497	7.34662	7.3483	9.0877	6.89552
CA01g05600	29.0474	88.4503	73.3404	94.876	57.2924	17.4928	19.9635	75.2688	35.8178	54.1014	112.817	13.5608	22.1036	27.2603
CA01g05610	0.630229	1.16366	0	1.49513	0.172997	0.177242	0.222532	0.676878	0	0	0	3.00624	0	0
CA01g05620	0	0	0	0	0	0	0.597769	0	0	0	0	0	0	0
CA01g05630	36.3248	49.5405	44.5869	42.8638	38.0213	35.1773	35.3408	33.3294	40.4112	41.4538	37.7891	27.5793	22.0093	37.8361
CA01g05640	0	0	0	0	0	0	0	0	0	0	0	0	0	0
CA01g05650	0.108816	0	0	0.103261	0.049589	0.0698845	0	0	0	0.592851	0	0	0	0
CA01g05660	5.50713	12.4987	10.4663	12.8471	5.99934	7.65548	5.95568	5.12587	8.13658	8.32934	9.47082	6.82539	6.72087	9.06352
CA01g05670	1.23473	0.37997	1.80509	1.56226	1.59003	1.16906	0.834652	0.521693	3.90647	2.24235	1.90888	3.09014	0	3.00035
CA01g05680	0.273764	0.25274	0.480269	0	0	0.791755	0.550776	0.389122	0	0	0	0	0	1.57994
CA01g05690	0	0	0	0	0	0	0	0	0	0	0	0	0	0
CA01g05700	0	0	0.461476	0.249621	0.119876	0	0.610184	0.231616	0	0	1.48957	0	0	0
CA01g05710	44.0014	109.322	110.491	95.0742	48.1173	46.3187	52.2253	63.1869	59.1261	68.4994	74.7004	49.931	57.4087	60.1677
CA01g05720	40.6823	94.8581	73.6572	81.6649	26.5446	28.9067	32.6944	29.015	68.3053	99.5852	37.4221	25.6155	34.1838	43.6522
CA01g05730	5.92919	5.25042	3.5026	5.62647	4.2372	3.82896	4.02696	3.69924	5.74702	2.66143	4.19224	6.09903	4.27411	5.47077
CA01g05740	4.20477	11.6456	6.35198	5.76346	8.93233	7.11946	8.35706	7.14385	16.1921	13.9473	9.17655	9.84722	2.18036	10.9161
CA01g05750	0	0	0	0	0	0	0	0	0	0	0	0	0	0
CA01g05760	0	0	0	0	0	0	0	0	0	0	0	0	0	0
CA01g05770	0	0	0.38737	0	1.22119	2.47357	1.03149	2.00706	4.19161	0	2.50074	3.3157	0	0
CA01g05780	0	0	0	0	0	0	0	0	0	0	0	0	0	0
CA01g05790	68.9722	98.4654	117.057	86.4475	46.3846	42.4893	45.6658	47.6014	43.2331	53.9032	61.213	44.7012	45.835	34.8764
CA01g05800	0	0	0	0	0	0	0	0	0	0	0	0	0	0
CA01g05810	9.80815	10.6828	7.82996	10.2486	11.7324	13.9757	13.2478	9.68353	10.669	10.0786	11.2479	10.5665	7.20034	9.45382
CA01g05820	6.12309	6.72959	3.19697	7.88563	6.87171	6.81788	6.11984	3.17254	7.07771	13.8558	1.5017	3.28374	7.3374	6.79395
CA01g05830	0	0	0	0	0	0	0	0	0	0	0	0	0	0
CA01g05840	6.60021	2.03111	5.78943	6.26323	5.73818	7.92839	7.10412	8.15746	3.49397	3.23914	5.52547	5.97949	25.1289	0
CA01g05850	15.7831	32.0985	29.0931	23.4427	17.1735	16.6076	17.2953	17.4151	18.2347	29.6454	33.8001	21.9101	16.6316	16.9904
CA01g05860	0.325279	0	0.570642	0	0.141477	0.506133	0.34718	0	0	1.43671	3.68389	0	0	0
CA01g05870	0	0	0	0	1.73252	2.35727	0.818705	1.04454	0	0	0	0	0	0
CA01g05880	1.59216	1.28615	1.39657	0.755433	1.49656	1.62214	1.00157	1.79726	0	0.879042	0	0	0	0
CA01g05890	97.3461	87.0058	87.7692	65.8777	113.162	97.3139	89.5187	130.919	96.8009	119.293	131.373	150.358	123.034	89.8567
CA01g05900	0	0	0	0	0	0	0	0	0	0	0	0	0	0
CA01g05910	0	0	0	0	0	0.693853	0	0.584362	0	0	0	0	0	0
CA01g05920	3.54405	5.84263	4.21893	4.32399	3.82921	5.31753	5.71002	4.81252	10.9739	8.01128	8.31304	6.63695	4.47082	6.62899
CA01g05930	21.8479	29.1972	47.4411	29.2864	22.8038	19.2418	21.2182	28.2035	11.2908	22.2896	46.7105	13.0491	25.6599	30.5342
CA01g05940	0	0	0	0.186406	0	0.110489	0.0709391	0	0	0	0	0	0	0
CA01g05950	27.3502	42.083	57.4316	40.5036	39.3361	32.2585	33.2233	34.0164	32.7193	33.039	54.0823	43.7363	37.9292	49.1385
CA01g05960	3.31518	5.49513	2.44531	4.86187	4.91936	4.87972	4.85417	3.46218	6.57631	9.3823	2.98301	2.41588	2.38555	4.9398
CA01g05970	0.557622	0.772197	0.244561	0.793727	1.19838	1.20354	1.24782	0.690369	3.90384	1.5753	0	0	0	0
CA01g05980	9.44002	20.5992	15.0552	19.1376	15.5414	13.109	9.14745	16.6207	8.16139	3.79048	28.5655	6.44327	8.96142	18.2269
CA01g05990	0	5.30411	0.205697	3.2267	0.115369	0.0753019	0.12703	0.0453821	0.592787	1.27762	0	0	0	0
CA01g06000	7.77399	1.24817	4.74366	3.3678	16.0925	16.7764	14.2413	17.2766	22.2057	14.5502	21.4673	30.3914	24.1047	25.1059
CA01g06010	3.9287	6.52857	4.36504	5.96498	3.57254	4.41456	3.77065	3.21952	2.34309	5.49056	3.91261	4.46514	0	1.90932
CA01g06020	5.4153	10.3436	6.55182	7.08802	7.8909	10.8347	9.55313	14.2289	11.9117	9.68803	17.5757	13.3188	11.6996	8.90502
CA01g06030	0	0	0	0	0.358626	0.328125	0.190125	0.231022	0.313661	0.276063	0	0.469267	0	0.46367
CA01g06040	0	0	0	0	0	0	0	0	0	0	0	0	0	0
CA01g06050	0	0	0	0	0	0	0	0	0	0	0	0	0	0
CA01g06060	0	0	0	0.494939	0	0	0	0	0	0	0	0	0	0
CA01g06070	0	0	0	0	0	0	0	0	0	0	0	0	0	0
CA01g06080	0.327038	0.603844	0	0.31034	0.321785	0	0.46716	1.00596	0	2.88896	1.51679	2.87765	0	0
CA01g06090	0.253146	0.467411	0.222049	0.240221	0.230724	0	0.16933	0.234901	0	0	0	0	0	1.46095
CA01g06100	16.217	11.5166	5.47111	8.87829	34.9561	13.6383	11.2754	6.18905	27.5607	20.1237	38.0724	58.4176	28.3359	37.2937
CA01g06110	0	0	0	0	0	0	0	0	0	0	0	0	0	0
CA01g06120	0	0	0	0.224269	0	0	0	0.208093	0	0	0	0	0	0
CA01g06130	101.47	142.018	188.957	176.873	126.791	95.7049	84.2965	105.835	95.9056	120.558	155.562	103.983	135.651	113.104
CA01g06140	1.04089	2.64263	1.5978	3.21019	1.51336	2.2009	1.89399	3.16991	0.581994	3.30226	2.79068	0	2.71733	4.93405
CA01g06150	0.346716	0.320089	0.253437	0.219343	0.237623	0.352681	0.236527	0.554658	0.579988	1.02093	0.327222	0	0	0.421253
CA01g06160	0	0.839933	0.399021	0	0	0.292149	0.32856	0.176069	0	0	2.57595	0	0	0
CA01g06170	14.8946	25.4761	28.3579	23.2281	14.8228	14.4041	15.8267	18.3396	15.948	17.5826	18.4001	9.9195	20.8028	19.2527
CA01g06180	12.557	15.8082	10.6807	12.6381	21.5891	23.8373	20.284	17.2605	37.2107	28.8107	24.2791	15.8311	21.9367	9.36198
CA01g06190	80.326	227.701	355.906	209.618	85.1487	108.067	112.97	151.08	108.433	213.414	267.736	97.3928	112.594	139.177
CA01g06200	2.86966	2.59408	0.996369	0.907714	2.98262	7.10218	3.85124	2.14063	6.61823	5.33753	2.62582	6.01529	2.66973	2.44872
CA01g06210	15.2993	23.4337	48.7998	32.336	14.8554	16.3285	13.2934	21.1394	20.8147	17.2212	31.6583	6.11915	16.5673	13.6692
CA01g06220	431.926	118.88	114.653	150.133	595.007	527.867	528.732	515.97	612.682	464.044	346.026	605.46	725.302	569.725
CA01g06230	0	0	0	0	0	0.166051	0	0	0	0	0.946413	0	0	0
CA01g06240	4.63303	105.924	47.8106	35.8184	6.39329	9.25698	21.5192	27.2521	22.33	106.543	69.6783	3.62308	17.1029	9.40038
CA01g06250	3.11407	2.05351	1.56088	1.26646	1.17943	2.20606	1.37469	2.11136	2.2491	0	0	3.34008	0	2.56741
CA01g06260	48.0978	129.473	133.674	87.6808	53.8161	50.2687	51.4426	56.0343	58.8016	105.319	85.4364	61.5642	62.2009	54.49
CA01g06270	29.2795	61.4226	44.3129	38.5932	64.4024	83.7404	70.5024	49.5019	67.3669	80.3606	80.421	74.8455	71.7284	65.2527
CA01g06280	22.6882	42.5899	34.4953	30.1418	50.0832	51.3501	50.1241	32.9896	48.2424	51.2077	21.8204	51.012	9.82714	25.3659
CA01g06290	52.4863	15.7125	29.0872	32.3013	27.5014	41.4589	33.0964	37.7056	32.0786	22.4056	14.7609	26.3677	38.627	42.8735
CA01g06300	0.461847	3.09124	0.506391	0.547833	0.176996	0.139096	0.303364	0.521058	0.583737	3.5828	5.82832	0	1.33368	0.841702
CA01g06310	0	0	0	0	0	0	0	0	0	0	0	0	0	0
CA01g06320	0.555064	0	0	0.263362	0	0	0.100226	0	0	0	0	0	0	2.05886
CA01g06330	0.720261	10.4175	9.89793	12.9863	0.763337	1.03638	1.59947	1.53022	1.07392	3.1813	7.66515	0	0	0
CA01g06340	0	0	0	2.5161	0	0	0	0	0	0	0	0	0	0
CA01g06350	1.43483	659.67	422.88	211.724	7.75469	7.28266	32.4769	79.6469	9.09689	267.926	428.071	15.5987	12.5658	10.6442
CA01g06360	0	0.231766	0	0	0	0	0	0	0	0	0	0	0	0
CA01g06370	249.183	189.229	184.553	166.534	237.973	264.412	270.541	268.937	290.005	284.108	278.928	282.85	322.323	352.75
CA01g06380	0	0	0	0	0.160461	0	0	0	0	0	0	0	0	0
CA01g06390	0	0	0	0	0	0	0	0	0	0	0	0	0	0
CA01g06400	811.405	291.806	265.349	335.356	630.006	729.822	769.941	528.615	905.278	640.709	329.508	471.116	522.325	628.711
CA01g06410	768.488	293.502	304.574	346.261	860.858	865.965	840.344	683.12	850.894	664.304	554.426	757.928	1030.16	919.092
CA01g06420	0	0	0	0.0964923	0	0	0.0312953	0.179065	0	0	0	0	0	0
CA01g06430	0	0	0	0	0	0	0	0	0	0	0	0	0	0
CA01g06440	2.22026	1.79353	0.486878	2.1069	3.23367	3.21186	3.80153	1.50569	2.80622	5.47573	1.28718	2.6477	5.79614	0
CA01g06450	1.42777	0.823828	0.313096	1.35488	1.41217	0.530393	1.48738	0.469372	3.39456	1.00838	0	1.33997	0	3.63207
CA01g06460	14.6762	9.40143	12.0852	7.95823	15.7279	18.6855	16.45	17.2256	18.6047	22.5232	15.7187	16.7367	18.534	23.9128
CA01g06470	10.7719	18.2318	19.3697	16.8661	13.1796	10.4218	8.99548	11.3664	7.02524	5.90495	17.5698	4.4086	3.35141	10.1891
CA01g06480	0.320116	3.05383	5.70944	2.93646	0.0950376	0.649179	0.497299	0.67792	0.535492	1.80868	2.90681	0	0	0
CA01g06490	3.74174	7.3186	4.78407	5.41631	4.2905	4.44617	3.31724	3.27174	5.53304	4.60695	7.63474	5.83507	2.3807	4.35871
CA01g06500	31.1567	75.589	74.3612	48.1306	49.1079	51.5635	51.9973	53.1961	71.7608	75.2529	72.1841	64.2541	67.3848	39.6834
CA01g06510	14.6039	64.3302	79.7876	36.4275	14.9308	39.1913	44.2899	84.2088	33.3838	230.267	311.571	32.3548	57.7922	53.5478
CA01g06520	0	1.63082	0.38737	0.419072	0	0	0	0.238863	0	1.95058	2.04822	0	0	0
CA01g06530	24.8213	82.4307	56.0937	45.9631	23.6241	20.8142	19.8846	20.6092	17.452	27.5202	13.7417	35.0368	14.7817	26.7443
CA01g06540	0	0	0	0	0	0	0	0	0	0	0	0	0	0
CA01g06550	0	0	0	0	0	0	0	0.141053	0	0	0	0	0	1.90109
CA01g06560	12.8567	17.9203	16.5843	13.8748	16.026	14.2498	13.691	17.0252	16.2277	16.3966	15.6131	10.3013	6.18758	12.8199
CA01g06570	0	0	0	0	0	0	0	0	0	0	0	0	0	0
CA01g06580	0	0	0	0	0	0	0	0	0	0	0	0	0	0
CA01g06590	0	0	0	0	0	0	0	0	0	0	0	0	0	0
CA01g06600	0	0	0	0	0	0	0	0	0	0	0	0	0	0
CA01g06610	14.1552	26.5577	23.2305	21.0153	16.7616	19.5855	21.0205	16.1143	25.9305	22.7302	18.7212	22.6358	25.3588	18.9854
CA01g06620	0	0	0	0	0	0	0	0	0	0	0	0	0	0
CA01g06630	1.18748	2.7407	1.61449	1.91564	1.61297	3.58752	2.70701	1.82741	3.62331	5.50318	4.12462	1.49066	2.56569	1.65641
CA01g06640	0	0	0	0	0	0	0	0	0	0	0	0	0	0
CA01g06650	15.8694	24.1507	30.6674	44.7068	23.971	21.3069	18.0942	22.4063	33.3654	36.8672	46.1265	33.0444	31.2625	24.8965
CA01g06660	0	0.114811	0	0.177018	0.201574	0.238399	0.207286	0.0672647	0.312049	0.62597	0	0	0	0
CA01g06670	0.380174	0.150419	0.0476389	0.154613	0.551228	0.258905	0.420939	0.294649	1.85268	0.546741	0.50378	0.518131	0.705719	0.709353
CA01g06680	45.6	41.7312	48.0155	44.6859	48.5363	44.479	47.8808	46.0695	59.9219	54.1507	48.3591	41.9716	66.8233	65.4463
CA01g06690	2.26176	2.21856	0.867963	3.21942	1.58702	1.41325	1.01997	0.664194	2.06164	3.8793	1.06507	0	2.63884	3.12784
CA01g06700	0	0	0	0	0	0	0	0	0	0	0	0	0	0
CA01g06710	2.13223	3.93696	11.9232	5.56425	1.84949	2.77204	1.61156	3.64658	3.86729	2.958	3.24431	4.88794	4.97544	1.97723
CA01g06720	18.3234	19.4697	15.365	26.2459	18.6333	16.8439	15.8146	15.2937	18.1202	18.6137	15.0663	15.6209	12.5446	21.2658
CA01g06730	0	0.781804	0.247604	0.535735	0.595457	1.04087	0.615981	0.592244	0	0.512637	0.436401	0	0	0.698028
CA01g06740	44.0248	237.208	135.497	98.7014	35.7631	39.8206	50.1469	61.5583	26.0762	113.72	105.727	36.9168	51.5636	41.7895
CA01g06750	2.87161	4.9365	5.12457	3.0069	1.95166	3.86151	4.10832	3.09081	2.93495	3.61214	1.01998	0.743455	3.49763	0.734586
CA01g06760	1.84355	1.39252	2.64614	2.70366	3.63653	4.09658	2.48288	2.61474	3.3705	3.47952	0.777301	2.73301	1.5643	3.1562
CA01g06770	5.37	5.12285	5.18137	6.79443	5.68586	6.10086	5.07643	5.03949	6.95231	5.17717	5.20382	6.75813	1.67075	3.75157
CA01g06780	5.8175	3.75951	3.65705	6.71658	6.49819	6.01541	5.30319	5.04648	8.36063	6.52594	3.9777	4.08723	5.42993	7.9177
CA01g06790	3.12941	1.92605	4.11748	5.93927	5.62869	5.65952	6.06331	9.24094	9.92031	5.2506	2.41901	9.17872	16.9173	6.87931
CA01g06800	18.4387	5.31958	11.6248	15.8569	15.0264	16.5369	15.0289	16.9686	5.78331	8.22936	17.8811	10.1403	18.2438	11.8005
CA01g06810	4.74525	4.38083	2.8616	4.22154	2.81062	3.70903	1.89083	4.48678	2.81496	6.21726	1.67942	0	9.39017	5.62337
CA01g06820	3.88768	3.81343	1.27879	5.53378	3.80981	2.75385	3.21191	2.76132	6.92774	6.21592	2.95766	4.63613	5.42523	11.7548
CA01g06830	3.78137	1.93943	2.21124	4.78441	1.3141	2.02828	3.28993	1.70217	6.11201	2.28907	1.94865	3.15452	0	6.12572
CA01g06840	3.15271	2.63339	2.76542	3.5616	2.31217	1.92183	2.59343	1.80157	5.80401	1.63586	1.13115	1.12717	0	5.92114
CA01g06850	0	0	0	0	0	0	0	0	0	0	0	0	0	0
CA01g06860	20.9759	26.8739	23.8647	34.3033	15.7965	16.8989	14.9462	14.9688	21.8581	16.3046	12.0212	9.11546	13.7793	21.2257
CA01g06870	7.46834	5.92642	6.18288	8.6	6.46562	6.34832	6.0134	5.49892	9.0622	4.00082	4.95954	4.20648	4.55439	10.0508
CA01g06880	57.7349	177.233	96.89	89.1355	153.871	100.815	127.56	119.637	141.927	188.824	143.639	88.0825	99.5424	231.442
CA01g06890	9.54069	13.3194	11.8386	10.1577	9.08824	11.075	12.6494	13.5214	10.0198	19.1736	14.6505	12.0293	10.9073	12.2171
CA01g06900	4.41868	3.13795	1.78887	3.87053	5.61495	3.00328	2.48632	3.31121	4.74651	3.70366	0	3.24268	0	2.47782
CA01g06910	0	0	0	0	0	0	0	0	0	0	0	0	0	0
CA01g06920	11.6811	3.59466	1.70769	6.395	64.5432	96.404	74.2318	33.2982	42.0024	27.4522	16.0522	32.2949	28.2333	22.2752
CA01g06930	34.1073	61.8683	68.705	61.1537	22.5637	25.757	25.8016	29.032	21.3861	13.6649	34.5509	25.7568	20.8845	20.4737
CA01g06940	0.168647	0.116771	0.184912	0.040009	0.259824	0.307297	0.301043	0.155839	0.213155	0	0.635333	0.633102	0	0
CA01g06950	11.5566	20.0829	23.2553	15.8047	10.9168	8.37703	9.54671	7.43841	0	13.9002	11.1397	5.79465	3.17254	4.43944
CA01g06960	0	0	0	0	0	0	0	0	0	0	0	0	0	0
CA01g06970	46.5643	49.4219	63.0724	45.3893	44.0541	96.7701	75.5693	69.1065	87.4029	53.7343	57.9644	61.0164	57.7739	78.59
CA01g06980	1.79638	2.78614	1.07148	5.86403	0.905633	0.918137	0.822034	0.646952	2.00951	1.8382	0	2.25073	0	3.36704
CA01g06990	0.950292	2.92437	1.11141	5.11005	1.36151	0.585037	0.642376	0.367809	1.58965	0	0	4.75655	0	4.13728
CA01g07000	3.16055	4.37674	1.78219	6.85528	1.49172	1.43184	1.53533	1.77655	5.5415	4.45414	1.27836	3.38993	2.10714	1.64572
CA01g07010	4.4065	10.6868	10.614	13.1751	6.72619	7.07652	7.30957	7.6739	6.7931	10.9845	8.35214	8.44985	6.55351	15.7947
CA01g07020	54.9889	70.994	150.902	125.289	92.9355	77.18	78.2792	105.923	129.772	106.919	134.091	91.6149	73.8484	153.186
CA01g07030	12.0581	25.9748	23.1948	22.6841	13.1088	12.2387	13.784	14.4333	13.379	19.3466	19.8182	19.3071	4.88704	16.9537
CA01g07040	30.9158	118.156	12.83	24.8158	62.1501	31.6602	45.4683	52.8025	45.3931	75.7177	42.6909	45.5533	40.1639	94.8417
CA01g07050	15.4719	20.0398	11.5457	13.3671	23.7639	28.3559	21.0321	19.9646	26.6051	22.6151	26.0189	27.8119	27.9596	24.4365
CA01g07060	5.82817	15.7574	13.6326	11.1929	10.7518	15.1068	15.9901	12.1727	13.1262	25.036	19.3792	14.0914	13.3954	15.9067
CA01g07070	0	0	0	0	0	0	0	0	0	0	0	0	0	0
CA01g07080	4.33879	2.22532	1.2686	0.457474	2.3915	7.30178	4.17895	5.00724	3.50649	10.8735	8.59808	0	5.5685	6.35857
CA01g07090	0	0	0	0	0	0	0	0	0	0	0	0	0	0
CA01g07100	0	0	0	0	0	0	0	0	0	0	0	0	0	0
CA01g07110	0	0	0	0	0	0	0	0	0	0	0	0	0	0
CA01g07120	0	0	0	0	0	0	0	0	0	0	0	0	0	0
CA01g07130	0	0	0	0	0	0	0	0	0	0	0	0	0	0
CA01g07140	36.1611	60.463	53.8378	53.3417	20.4883	18.7202	23.0504	23.3907	25.9167	41.1032	39.8135	18.8378	18.8093	21.8561
CA01g07150	0	0	0	0	0	0	0	0	0	0	0	0	0	0
CA01g07160	30.1763	39.8574	37.6075	33.0302	32.4855	34.4534	24.7114	26.6991	19.0365	36.8363	29.4148	26.6716	23.911	28.8504
CA01g07170	10.8074	12.6499	8.29479	8.14952	9.1915	18.3997	12.3183	8.62987	13.2299	18.9672	9.40568	9.65581	6.25967	9.47046
CA01g07180	0	0	0	0	0.132235	0	0.104909	0	0	0	0	0	0	0
CA01g07190	2.07198	3.63444	6.3611	2.75267	4.51515	3.87101	4.01902	3.11952	6.12584	11.4326	7.81544	1.82317	1.93395	3.07419
CA01g07200	5.65986	3.96394	4.6222	6.1117	2.90678	3.67018	2.16327	1.95907	1.74598	0	2.37567	0	4.35769	0
CA01g07210	6.87019	15.3449	33.0471	28.1807	7.06277	7.12789	9.6836	11.7601	5.20653	9.01842	5.59348	12.0288	7.50817	11.9434
CA01g07220	65.1961	188.753	325.281	229.899	45.8982	32.9123	38.8949	57.3997	24.6979	90.8383	93.9551	10.8	23.8161	43.3718
CA01g07230	0.667301	0.410703	0.585328	0.844308	2.14946	1.02489	1.82091	1.23043	3.10617	0	4.77084	0	2.89033	0
CA01g07240	183.204	80.7456	94.2221	110.595	148.838	176.145	163.19	157.831	178.072	123.332	100.184	135.228	156.726	110.561
CA01g07250	3.39096	3.62484	3.44405	3.21783	5.63236	6.42943	5.78392	4.56016	16.4864	5.53802	6.20653	13.2119	3.98491	3.94902
CA01g07260	0	0	0	0	0	0	0.13242	0	0	0	0	0	0	0
CA01g07270	73.07	11.6028	24.0993	25.7942	58.894	79.8783	70.9448	55.5479	57.3886	37.8704	22.4546	61.982	66.9487	54.0014
CA01g07280	2.17372	5.01697	4.44896	4.46927	2.16139	2.94972	3.42344	4.11718	1.8316	4.80052	1.68027	3.18782	4.18471	12.1513
CA01g07290	0	0	0	0.127584	0.147624	0.0863462	0.0485538	0	0	0	0	0	0	0
CA01g07300	0	0	0	0	0	0	0	0	0	0	0	0	0	0
CA01g07310	8.82769	12.1252	12.4648	22.0662	2.97036	3.87314	4.12503	3.30206	2.16905	2.38956	4.43564	3.78908	2.79776	4.38175
CA01g07320	25.9903	20.4541	16.631	21.6309	29.7319	34.6695	33.941	37.0208	25.9697	37.6476	34.2056	29.2486	34.9995	25.9358
CA01g07330	0	0	0	0	0	0	0	0	0	0	0	0	0	0
CA01g07340	22.9814	5.45566	6.1709	15.2211	12.7519	8.48006	7.9465	4.83119	18.8584	5.11684	2.27135	6.01535	6.22037	16.4749
CA01g07350	41.5006	14.5748	22.4717	26.8226	34.341	36.3083	28.2923	23.9672	28.4974	22.7001	18.0066	36.4598	22.8821	30.074
CA01g07360	0	0	0	0	0	0	0	0	0	0	0	0	0	0
CA01g07370	0	0	0	0	0	0	0	0	0	0	0	0	0	0
CA01g07380	6.94285	9.61448	7.97496	5.64717	5.85201	5.70966	4.71036	5.87398	7.20801	13.9282	10.7384	11.0277	7.38188	10.1562
CA01g07390	0	0	0	0	0	0	0	0	0	0	0	0	0	0
CA01g07400	1.1748	1.70433	0.809663	1.3537	1.76255	1.71169	1.21481	1.42934	1.21758	1.67257	0.632249	2.7368	0.969275	1.93713
CA01g07410	0	0	0	0	0	0	0	0	0	0	0	0	0	0
CA01g07420	0	0	0	0	0	0	0	0	0	0	0	0	0	0
CA01g07430	0	0	0	0	0	0	0	0	0	0	0	0	2.28628	0
CA01g07440	21.5607	27.0138	31.0699	30.2723	12.8036	16.1387	14.1578	14.7639	6.54552	11.1676	19.1397	16.4497	17.4484	7.71329
CA01g07450	22.739	26.2409	22.7951	26.5872	30.3062	35.5155	30.3869	30.7622	50.6159	50.8457	48.9318	56.7816	46.4419	44.8568
CA01g07460	4.97757	1.94168	2.70576	2.59456	7.3881	6.50475	5.56896	4.76999	5.1427	5.41025	1.37244	5.10425	7.48317	6.36955
CA01g07470	0	0	0	0	0	0	0	0	0	0	0	0	0	0
CA01g07480	0	0	0	0	0	0	0	0	0	0	0	0	0	0
CA01g07490	0	0	0.291592	0	0.151492	0	0	0	0	0	0	0	0	0
CA01g07500	0	0	0	0	0	0	0	0	0	0	0	0	0	0
CA01g07510	0.480174	9.42008	23.7972	7.0627	0.611688	1.79671	3.15718	6.50676	1.81623	4.78541	13.7717	1.05628	0	1.38559
CA01g07520	0	0	0	0	0	0	0	0	0	0	0	0	0	0
CA01g07530	0	0	0	0	0.0901029	0	0	0.0765266	0	0	0	0	0	0
CA01g07540	2.31295	3.93349	1.81526	3.11901	2.93762	2.97794	3.25905	2.70621	2.86446	4.4161	3.07247	0.913986	0	2.69359
CA01g07550	0.144396	0	0	0	0.0792732	0	0.101972	0.0558882	0	0	0	0	0	0
CA01g07560	0	0	0	0	0	0	0	0.0870526	0	0	0	0	0	0
CA01g07570	9.10305	3.79203	1.94751	2.21224	5.5924	7.9939	6.17768	4.75401	3.66171	5.52055	4.15317	4.01072	8.87857	6.65187
CA01g07580	2.61348	5.30809	6.07494	4.83608	3.3836	4.2079	4.41537	4.977	6.29216	2.73935	9.17138	3.54628	2.91767	7.09262
CA01g07590	2.18814	5.45425	6.62172	5.39868	4.58009	3.56292	3.87641	5.59782	4.16187	7.48646	8.72729	6.61843	3.54866	1.42897
CA01g07600	0	0	0	0	0	0	0	0	0	0	0	0	0	0
CA01g07610	43.7204	75.6292	73.213	89.472	36.2045	44.599	36.0236	36.4663	30.1297	42.4969	41.6666	43.9061	33.2368	44.9139
CA01g07620	0	0	0	0	0	0	0	0	0	0	0	0	0	0
CA01g07630	17.0401	43.4825	40.642	26.5262	19.1478	20.1301	22.888	22.0218	11.9	27.1857	34.6521	14.8463	25.097	20.236
CA01g07640	2.75009	3.26429	4.47991	4.10092	7.1289	5.75823	4.84317	7.38117	9.90183	1.73525	11.7891	3.45692	11.0009	7.44914
CA01g07650	0	0	0	0	0	0	0	0	0	0	0	0	0	0
CA01g07660	0	0	0	0	0	0	0	0	0	0	0	0	0	0
CA01g07670	0	0	0	0	0	0	0	0	0	0	0	0	0	0
CA01g07680	0	0	0	0	0	0	0	0	0	0	0	0	0	0
CA01g07690	0	0	0	0	0	0	0	0	0	0	0	0	0	0
CA01g07700	1.84457	3.06524	8.0899	2.80063	3.65659	3.27324	3.27274	3.05019	3.30033	4.16879	1.71101	0	4.26126	0
CA01g07710	107.682	59.4426	83.4185	83.5736	82.0494	101.278	93.6696	102.924	69.6838	69.4053	63.5677	104.631	79.4938	84.5349
CA01g07720	80.9533	13.3739	21.6764	27.4935	63.5811	106.068	80.8646	55.1009	78.6217	48.9484	39.7843	74.8376	84.7191	58.6759
CA01g07730	187.9	35.8747	33.654	75.617	150.809	165.939	142.764	68.0401	125.185	99.0574	22.9649	114.943	88.5232	169.947
CA01g07740	57.9164	150.858	130.633	76.5506	104.491	149.908	119.629	125.196	118.988	153.33	163.408	114.594	110.687	71.147
CA01g07750	179.256	238.886	291.664	196.675	218.4	233.823	200.251	235.597	219.37	216.574	296.676	280.923	189.614	267.849
CA01g07760	0.623731	0	0	0	0	0.400575	0.383932	0.337364	0	0	0	0	0	0
CA01g07770	0	0	0	0	0	0	0	0	0	0	0	0	0	0
CA01g07780	42.1859	69.3831	69.654	68.1779	45.4118	38.1058	39.212	36.4008	53.4045	53.6134	39.9914	35.7507	37.4022	54.1392
CA01g07790	33.4145	20.9915	16.8228	21.5768	44.6136	42.0736	46.9151	47.1423	46.4361	37.1751	41.1355	41.2386	28.2413	53.8151
CA01g07800	0	0	0	0	0	0	0	0	0	0	0	0	0	0
CA01g07810	0	0	0	0	0	0	0	0	0	0	0	0	0	0
CA01g07820	5.64685	22.6807	7.26895	8.35097	3.63965	5.15643	5.37468	4.91612	8.69717	12.1312	10.7512	6.38623	4.12196	7.3886
CA01g07830	4.97635	4.23148	4.93939	3.3553	2.33149	2.24538	2.98994	3.99311	3.81496	5.96036	5.2957	2.30461	2.44464	5.68819
CA01g07840	0	0	0	0	0	0	0	0	0	0	0	0	0	0
CA01g07850	0.117708	11.6275	2.78771	2.34566	0.562017	0.434794	0.589194	0.39134	0	0.641295	3.3118	0	0	1.35863
CA01g07860	0	0	0	0	0	0	0	0	0	0	0	0	0	0
CA01g07870	2.88476	1.87145	1.43617	2.73747	3.15086	3.73487	3.65461	2.67911	1.78625	2.35465	2.0477	0.585375	2.75394	3.32187
CA01g07880	48.0408	96.4227	102.832	70.0158	64.3077	65.4029	72.3917	81.1152	62.2947	79.3972	91.7151	54.1452	68.8484	77.4799
CA01g07890	22.6484	144.4	125.539	95.4528	35.3874	55.8819	49.4664	56.1207	59.5753	87.8622	101.063	49.613	47.1484	49.2761
CA01g07900	0	0	0	0.146836	0.0673013	0.18641	0.221035	0.196135	0	0	0	0	0	0
CA01g07910	188.228	457.484	271.245	195.933	564.405	739.991	612.384	489.75	423.405	684.082	674.389	530.711	513.536	360.971
CA01g07920	5.25412	14.0619	13.6399	15.0583	9.18604	12.031	11.8384	9.00706	12.8563	13.0545	6.35639	7.11013	11.8856	12.861
CA01g07930	0.414397	0.191286	0	0	0.188846	0.382678	0.348688	0.566968	2.08733	0	0	0	0	1.19578
CA01g07940	22.6561	17.9451	17.7276	16.7353	41.5119	37.9784	37.8505	40.0573	41.4225	38.2271	36.5684	58.9705	42.9672	49.8953
CA01g07950	0	0	0	0	0.342475	0	0	0.0907641	0	0	0	0	0	0
CA01g07960	15.5704	23.8208	21.2019	19.8412	17.1983	17.9636	17.3521	16.4266	12.8401	26.4184	14.5993	19.402	18.2678	20.7697
CA01g07970	56.7206	87.2743	98.6766	71.3176	83.1799	96.9418	84.7057	76.7531	78.5589	69.2025	98.0454	79.1239	73.9256	85.6244
CA01g07980	29.4947	42.5899	63.352	45.9303	36.4658	32.8529	35.7637	40.0072	40.2111	56.5741	64.9302	49.8456	62.4168	54.8314
CA01g07990	7.69594	17.8169	15.3705	15.5049	7.53928	6.49976	8.62699	9.16692	5.75686	14.0029	13.2191	6.05547	5.37882	7.02807
CA01g08000	82.1312	24.385	44.3268	45.6844	34.4374	26.1415	22.8778	23.9148	33.6431	22.7141	22.9689	35.0076	46.2685	39.6889
CA01g08010	10.0483	33.252	23.4003	23.2338	11.9351	11.9516	14.3771	13.123	14.97	20.0904	17.4802	11.8929	13.5523	17.6019
CA01g08020	0.360131	1.32989	0.315891	1.02523	2.3946	1.02293	0.619483	1.67503	1.80728	2.03476	1.67027	0	0	0
CA01g08030	0	0	0	0	0	0	0	0	0	0	0	0	0	0
CA01g08040	28.022	67.8106	47.0179	59.226	64.7887	85.1319	66.6091	60.418	83.4845	124.709	121.989	106.008	90.6453	66.7298
CA01g08050	0	0	0	0	0	0	0	0	0	0	0	0	0	0
CA01g08060	48.263	37.9477	32.6116	36.8144	69.8255	60.9898	57.0195	51.0767	64.3643	54.8086	44.8006	43.8851	53.9185	62.111
CA01g08070	2709.75	756.638	1089.87	1532.51	1900.27	1791.4	1845.18	1518.76	2108.43	1472.08	971.187	1564.53	1808.25	2119.97
CA01g08080	0.414397	0	3.27142	3.53915	0.965672	3.31953	2.27935	4.23298	2.07961	0	1.92196	0	0	4.78312
CA01g08090	0	0	0	0	0	0	0	0	0	0	0	0	0	0
CA01g08100	0.119569	0	0.104881	0	0	0	0	0	0	0	0	0	0	0
CA01g08110	478.19	85.6452	118.981	156.645	225.318	209.759	248.62	255.935	234.408	187.525	117.46	187.366	193.222	290.6
CA01g08120	1.79813	1.95299	1.48447	1.50558	2.07046	1.61822	1.5397	1.6806	2.06556	1.17389	2.08446	1.00909	0	3.72192
CA01g08130	45.9696	10.0622	16.7794	21.0373	34.7754	32.742	29.215	24.9979	40.9083	21.7039	15.3568	24.5449	24.347	29.2334
CA01g08140	1.11792	2.88979	3.02023	3.43714	1.58761	1.57111	1.64203	2.29907	1.70438	2.02622	3.65073	2.36936	0.933895	1.25326
CA01g08150	2.44017	7.68594	5.72876	8.03645	2.50057	1.98475	4.02697	4.04009	2.73282	6.07765	5.04655	4.30215	2.32788	4.53689
CA01g08160	0.290177	6.89823	3.4998	2.20289	1.87908	1.75352	2.44596	2.73297	2.10521	8.73588	6.18471	0.544665	0.837946	3.73919
CA01g08170	0	0	0	0	0	0	0	0	0	0	0	0	0	0
CA01g08180	9.69718	22.4785	14.4694	14.5033	25.0166	26.9033	27.9574	22.8703	24.861	32.5074	18.9638	16.1323	18.8279	31.6781
CA01g08190	0.261348	0	0.343864	0.124002	0.247674	0.444671	0.54652	0.523204	0.660644	0	0.73996	0	0	1.922
CA01g08200	7.26023	15.6396	9.9896	8.64571	21.3686	23.8954	21.0746	15.7234	17.038	27.2384	15.9589	12.002	14.9607	20.7971
CA01g08210	1.08039	3.98968	3.60116	3.28074	0.9041	2.35582	2.24705	3.66362	2.89958	2.17525	2.6302	0	2.01683	2.82221
CA01g08220	17.1352	2.53889	6.49455	8.02978	17.3112	20.6565	17.7761	22.7708	12.4328	16.0834	12.3375	16.4036	37.0998	16.1085
CA01g08230	0.734099	0.225907	0.32196	0.754669	0.480915	0.360446	0.207197	0.349059	0.923282	0.615844	0.460922	0.538287	0.794915	1.60588
CA01g08240	0	0	0	0	0	0	0	0	0	0	0	0	0	0
CA01g08250	1.3268	1.2249	0.116381	0.125906	2.08049	2.24378	1.30731	2.55142	2.59595	1.33568	3.61439	1.16747	0	0.967219
CA01g08260	0	0	0	0	0.0642692	0.140117	0.0486643	0.481701	0	0	0	0	0	0
CA01g08270	34.4336	6.46559	8.02019	9.7842	26.2256	26.7581	30.0301	31.3091	31.6746	33.4413	16.7847	25.8488	24.2665	41.9272
CA01g08280	1.27693	0.44909	0.586701	0.750119	1.55617	1.46493	1.43767	1.74194	2.07652	2.21811	0.916285	1.11514	0.702359	2.03165
CA01g08290	0.252618	0.116609	0.110793	0	0.0274685	0.0405593	0.0878584	0.179532	0.599427	0.623021	0	0	0	0
CA01g08300	0	0	0	0	0	0	0	0	0	0	0	0	0	0
CA01g08310	0	0	0.130875	0	0.0409562	0.0741187	0.0526834	0	0	0	0	0	0	0
CA01g08320	0	0	0	0	0	0	0	0	0	0	0	0	0	0
CA01g08330	1.29251	0.397751	0.755826	0.759276	1.09643	1.19923	1.24194	1.63976	1.7907	0.967355	0.285458	2.05297	1.14896	1.52221
CA01g08340	3.74012	26.4044	18.7191	15.6581	7.02747	8.95599	9.60163	11.4234	4.29636	15.099	20.5822	4.1978	12.5361	6.08118
CA01g08350	79.4611	114.8	112.009	101.862	77.6788	84.3954	80.2623	92.0928	45.3538	74.0821	80.5825	67.2587	74.5746	85.6846
CA01g08360	20.4398	14.53	19.5426	17.6506	10.6042	10.8028	10.635	14.4088	6.74962	8.65226	6.48944	12.0619	18.5298	12.2475
CA01g08370	5.27869	1.68691	0.712346	1.92661	8.0136	10.7364	8.82769	7.48802	7.04407	4.98445	5.12423	5.39814	8.93038	6.02459
CA01g08380	1.23878	0.686186	1.17353	1.41064	1.44979	1.0744	0.968023	1.43476	1.96971	0.498828	0.934525	0.472725	1.60721	3.82701
CA01g08390	0.521569	0.481513	0	0	1.25324	1.10493	1.06877	1.58766	0	0	6.34877	0	0	0
CA01g08400	0	1.95984	0	0	1.98976	0	0.709999	0	0	0	0	0	0	0
CA01g08410	3.401	1.98304	1.88413	4.41638	25.3097	13.6475	20.3731	20.5656	24.9258	21.8846	20.0084	28.8045	10.7162	10.6796
CA01g08420	5.88777	5.99791	6.76728	5.97249	14.8097	16.3646	15.6553	15.882	14.0881	9.65933	11.5701	19.5781	15.9446	21.5484
CA01g08430	0	0.347649	0.33031	0.714684	0.347101	0.410648	0.265284	0.178415	0.634602	1.23829	1.8915	2.20899	0	0
CA01g08440	7.70437	9.20466	6.16166	9.24628	16.9672	14.712	14.3343	11.8193	19.5555	14.808	12.4549	22.7868	30.1625	24.5833
CA01g08450	4.50546	1.18842	0	4.27543	1.11978	0.413359	1.56169	0.249119	6.10905	3.6366	0	0	0	0
CA01g08460	0.417255	0	0.365998	0	0	0	0	0	0	0	0	0	0	0
CA01g08470	0	0	0	0	0	0	0	0	0	0	0	0	0	0
CA01g08480	2.81404	2.07835	1.72785	3.20444	2.83587	2.69997	2.06296	1.93242	4.09362	2.77607	3.42538	0	3.65661	0
CA01g08490	0	0.268536	0	0	0	0	0	0	0	0	0	0	0	0
CA01g08500	0	0	0	0	0	0	0	0	0	0	0	0	0	0
CA01g08510	147.42	81.0299	84.9614	87.6019	169.03	173.292	168.721	164.296	138.178	145.725	109.113	123.31	155.2	180.444
CA01g08520	0.120762	0.111488	0.423711	0.114597	0.18763	0.0775564	0.415462	0.199812	0.606035	0.657935	0	0	0	0.880343
CA01g08530	0	0	0	0	0	0	0	0	0	0	0	0	0	0
CA01g08540	1.66214	0	1.16637	1.57728	2.40671	2.35272	2.71965	2.15414	3.34891	3.27942	2.50468	0	0	0
CA01g08550	0.330011	0	0.289471	0.104387	0.565099	0.241812	0.380215	0.309741	0	0	0.828821	0	1.4294	0
CA01g08560	0	0	0	0	0	0	0	0	0	0	0	0	0	0
CA01g08570	159.717	8.39786	15.958	36.5355	183.115	312.477	254.834	218.376	195.919	156.424	155.538	275.577	224.182	161.182
CA01g08580	1.08686	0.668929	0.635566	1.37516	0.727987	1.2836	0.250024	0.851122	5.27023	1.60017	0	0	0	0
CA01g08590	6.30584	8.339	6.42817	5.82216	8.57331	10.6052	9.45561	7.26013	6.48948	8.17721	5.88234	15.7745	18.1915	11.4106
CA01g08600	3.50011	12.579	12.7192	15.4208	3.70018	4.81494	4.45937	6.7067	1.2593	9.32453	9.26362	0.938535	3.95784	5.30989
CA01g08610	4.25508	1.84139	1.16637	3.02837	9.67468	9.75964	8.12304	6.55804	10.8564	5.49159	11.8404	14.476	13.2199	9.68728
CA01g08620	12.4986	10.4155	13.2432	21.0969	11.9928	10.9108	11.1025	11.0608	16.2107	13.0752	6.054	12.2621	16.4576	15.2922
CA01g08630	0	0	0	0	0	0	0	0	0	0	0	0	0	0
CA01g08640	0	0	0	0	0	0	0	0	0	0	0	0	0	0
CA01g08650	0.466596	0.143588	0.545704	0	1.03417	0.783673	1.19467	0.887453	1.48202	0.878767	1.60207	0	1.4517	0.897603
CA01g08660	0.417255	0.385211	0.731997	1.18785	0.592035	1.18519	0.438643	1.12196	0	4.20048	0	0	0	0
CA01g08670	0.308683	0.142489	0.270764	0.439385	0.134259	0.0991219	0	0.0597376	0	0	0	0	0	0.890734
CA01g08680	1.53819	0.473352	0	0	0.69032	0	0.338846	0.0992252	0	2.52904	0	0	0	0
CA01g08690	0	0	0	0	0	0	0	0	0	0	0	0	0	0
CA01g08700	0.458348	0.423148	1.20613	0.434946	2.55417	0.588724	1.0632	0.425314	2.30018	4.61416	0	0	4.27812	0
CA01g08710	0	0	0	0	0	0	0	0	0	0	0	0	0	0
CA01g08720	0	0	0	0	0	0	0	0	0	0	0	0	0	0
CA01g08730	1.28479	0.754805	0.409805	0.665015	1.13347	1.11133	0.999435	0.738893	1.69909	1.81215	0.54171	0	2.4393	0
CA01g08740	0	0	0	0	0	0	0	0	0	0	0	0	0	0
CA01g08750	0	0	0	0	0	0	0	0	0	0	0	0	0	0
CA01g08760	7.60858	8.37833	6.19147	6.00226	4.3873	5.44272	6.83312	4.93102	4.45038	5.93566	7.39007	2.87139	6.19261	2.94722
CA01g08770	16.4631	21.2783	17.6899	15.4273	14.9645	16.2723	15.4558	13.0113	18.0894	15.0968	10.5988	13.0196	21.3719	22.7431
CA01g08780	18.6368	23.19	28.1933	21.0172	32.1624	25.1649	24.7538	25.7782	29.0169	17.9554	28.3146	30.4505	21.6019	21.6463
CA01g08790	4.97801	8.8379	8.733	8.72095	6.20283	7.55263	4.18785	4.54216	3.84334	10.0363	7.49632	9.11941	3.57413	5.05063
CA01g08800	0	0	0	0	0	0	0	0	0	0	0	0	0	0
CA01g08810	0	0	0	0	0	0	0	0	0	0	0	0	0	0
CA01g08820	2.56364	3.07679	5.17205	1.9462	3.44383	4.11773	3.18456	3.62186	3.71981	2.52904	3.12058	0	5.35407	1.47952
CA01g08830	0	0.522015	0	0.536569	0.155212	0.902369	0.199655	0.328278	0	0	0	0	0	0
CA01g08840	22.5971	27.2548	30.0515	20.4058	32.1958	42.0943	36.3815	27.4703	37.1003	33.8143	31.3814	38.693	40.9713	32.5136
CA01g08850	2.50008	6.46263	5.70171	6.16833	4.36574	5.63151	5.97469	4.32191	7.29242	2.72418	0	4.39972	5.7756	0
CA01g08860	0	0	0	0	0	0.298513	0.183131	0	0	2.89145	0	0	0	0
CA01g08870	1.58382	1.31597	0.833556	1.80355	1.92086	2.44391	3.05974	2.10888	1.50918	0	0	1.39363	3.88748	1.8281
CA01g08880	1.56134	0.900896	0.855964	0.740812	1.22293	0.889173	0.960353	1.30397	1.96613	1.06331	0	0	1.82165	0
CA01g08890	2.15565	2.12278	1.13451	1.36373	3.84455	4.05226	2.84279	3.08643	5.79099	6.66002	0.81378	1.07898	2.68272	5.25663
CA01g08900	0	0.522015	0	0.536569	0	0	0.369137	0.218852	0	0	0	0	0	0
CA01g08910	300.006	105.7	390.818	348.185	230.742	177.391	155.705	242.151	267.599	107.987	148.327	312.834	210.513	298.998
CA01g08920	7.10858	8.16687	9.42231	7.94487	5.82283	8.16679	7.20255	9.97143	3.89526	4.38116	6.64251	13.9602	15.8273	5.51795
CA01g08930	0	0.398968	0	0.820185	0	0	0.133005	0	0	0	0	4.12284	0	3.20594
CA01g08940	0	0	0	0	0	0	0.182297	0.479926	0	1.20373	0	0	0	0
CA01g08950	36.4313	15.0149	21.1138	31.7314	84.4909	59.9731	77.5105	83.1535	103.935	92.7113	66.695	95.4721	95.394	143.276
CA01g08960	0	0	0	0	0	0	0	0	0	0	0	0	0	0
CA01g08970	0	0	0	0	0	0	0	0	0	0	0	0	0	0
CA01g08980	0	0	0	0	0	0	0	0	0	0	0	0	0	0
CA01g08990	36.4539	49.6885	36.2448	41.9277	43.5799	54.8992	39.9367	35.2502	53.238	51.3008	49.9217	43.1959	45.5825	52.1083
CA01g09000	0	0	0	0	0	0	0	0	0	0	0	0	0	0
CA01g09010	0	0.255048	0.242328	0	0	0	0	0	0	0	0	0	0	0
CA01g09020	0	0	0	0	0	0	0	0	0	0	0	0	0	0
CA01g09030	0	0	0	0	0	0	0	0	0	0	0	0	0	1.55845
CA01g09040	13.8102	45.2309	22.2085	23.714	17.0786	20.6509	18.9132	13.4941	22.6496	34.3253	19.5897	24.8915	14.9379	26.9782
CA01g09050	0	0	0	0	0.145246	0.104733	0	0	0	0	0	0	1.88369	0
CA01g09060	0	0	0	0	0	0	0	0	0	0	0	0	0	0
CA01g09070	0.132389	10.2667	1.50964	12.563	0.0603315	0.074465	0.0934928	0.122848	0	0	0	0	0	0
CA01g09080	0	0	0	0	0	0	0	0	0	0	0	0	0	0
CA01g09090	20.5436	29.4909	20.8913	29.7776	12.4784	13.7757	11.2479	9.75691	24.5074	15.3087	6.97088	8.46122	8.0384	13.8845
CA01g09100	3.24118	5.98452	2.36919	2.05046	1.82951	1.34462	3.07989	2.00505	7.85829	11.3243	9.08092	8.11162	0	0
CA01g09110	0	0	0	0	0	0	0	0	0	0	0	0	0	0
CA01g09120	7.50319	10.1156	8.25297	10.0586	6.51035	9.23652	7.9736	6.50856	5.71703	7.94138	8.04505	9.1696	6.25818	5.56549
CA01g09130	5.26104	30.0527	33.1686	17.7855	5.77923	4.96113	8.26907	10.9154	7.73716	28.3463	27.1817	6.03024	0	11.1132
CA01g09140	40.1979	62.8612	156.511	95.5585	49.793	39.5067	45.146	57.8797	62.572	38.6256	47.9125	35.3276	73.5651	81.6004
CA01g09150	0.387336	0.500626	0.747461	0.294048	0.210998	0.385654	0.308818	0.119934	0	0.437696	1.02235	0	1.00662	0
CA01g09160	0.259109	0.119605	0.909118	0.24588	0.254948	0.617601	0.220773	0.240434	0	0	1.70975	1.23597	0	0
CA01g09170	0	0	0	0.541631	0	0	0	0	0	0	0	0	0	0
CA01g09180	0	0	0	0	0	0	0	0	0	0	0	0	0	0
CA01g09190	0	0	0	0	0	0	0	0	0	0	0	0	0	0
CA01g09200	4.56045	15.7181	10.934	6.05865	3.68112	8.05454	6.8583	9.48836	7.65139	12.0585	21.4177	2.6752	10.3002	6.26549
CA01g09210	0	3.24742	2.46836	1.00139	0	0	0.121378	0.190257	0	5.38651	0	0	0	0
CA01g09220	0	2.17491	0.845359	0.812926	0	0	0	0.325963	0	1.18843	2.40649	0	0	0
CA01g09230	0	0.295532	0	0.303772	0.145881	0	0	0	0	0	0	0	0	0
CA01g09240	38.4285	47.7254	33.9085	37.6603	52.3748	57.7225	48.02	42.1124	81.7069	69.1941	47.8647	63.9777	50.0646	50.5568
CA01g09250	0.208627	0.834623	0.121999	0.329959	0.696485	0.866403	0.751654	0.963581	0.973715	2.2156	0.71633	0.663445	0.803273	0.515899
CA01g09260	0	0	0	0	0	0	0	0	0	0	0	0	0	0
CA01g09270	0	0	0	0	0	0	0	0	0	0	0	0	0	0
CA01g09280	0	0	0	0	0.0631051	0	0	0.0784755	0	0	0	0	0	0
CA01g09290	0	0	0	0	0	0	0	0	0	0	0	0	0	0
CA01g09300	0	0	0	0	0	0	0	0	0	0	0	0	0	0
CA01g09310	0	0	0	0	0	0	0	0	0	0	0	0	0	0
CA01g09320	24.5789	4.18917	7.62878	7.89428	17.6239	12.5694	10.7473	10.5861	8.88364	4.19666	2.14126	0	9.82714	8.36698
CA01g09330	18.5269	2.13801	5.33237	5.49406	8.69769	5.46129	5.88746	3.5629	0	0	3.52372	0	6.04574	2.1103
CA01g09340	0.458348	0	0	0	0.40823	0.552169	0.141066	0	0	0	0	0	0	0
CA01g09350	7.27843	2.09983	2.39412	2.59006	2.17201	1.25584	1.93648	0.598185	0	0	2.10982	0	0	2.62532
CA01g09360	0	0	0	0	0	0	0	0	0	0	0	0	0	0
CA01g09370	0	0	0	0	0	0	0	0	0	0	0	0	0	0
CA01g09380	0	0	0	0.204316	0	0.24221	0.289152	0.389371	0	0	0	0	0	0
CA01g09390	0	0	0	0	0	0.199009	0.122088	0.136942	0	0	1.64097	0	0	0
CA01g09400	0	0	0	0	0.372588	0.812301	0.251631	0	0	0	0	0	0	0
CA01g09410	0	0	0	0	0	0	0	0	0	0	0	0	0	0
CA01g09420	3.69626	5.388	2.55963	4.24597	1.45271	3.46768	1.52131	1.4257	5.44055	3.17967	0	0	2.2471	2.56592
CA01g09430	32.4607	38.4095	31.8151	32.5388	35.7806	36.4432	34.1257	35.0856	49.2052	60.2872	52.4045	40.9576	48.6366	55.4843
CA01g09440	69.6826	35.2918	47.7892	51.5574	38.1792	33.076	27.3878	24.4196	49.6768	21.542	20.2008	29.7423	34.2564	50.3739
CA01g09450	26.2556	39.3448	47.7294	29.9703	39.8518	43.3651	38.0424	35.4012	27.8987	49.6101	51.2022	24.6112	33.1805	14.3319
CA01g09460	11.3197	19.8197	18.1464	11.1122	14.2465	10.8492	11.9458	9.28767	9.62506	9.4254	6.5617	34.2805	16.304	14.3781
CA01g09470	25.6476	43.713	36.9181	41.4996	28.9626	29.3256	25.6694	22.4922	38.4519	28.1252	27.7632	35.9382	28.7824	37.5075
CA01g09480	4.39482	4.32779	1.54198	5.56057	3.41682	2.55724	2.57732	1.41847	9.26488	5.19278	0	2.79515	1.36734	2.75881
CA01g09490	5.46704	3.70127	2.55758	5.87964	3.72211	2.38155	4.09632	1.89979	8.9601	0	0	9.69064	6.80376	4.20684
CA01g09500	6.53677	9.66469	6.68222	7.6022	9.86294	13.0055	10.1874	9.32742	10.8696	13.4768	8.6938	10.5413	7.4689	9.84148
CA01g09510	592.213	164.305	255.277	540.184	1584	1892.38	1680.15	1504.48	1667.4	1034.54	1130.4	1961.46	1514.97	985.697
CA01g09520	0	0	0	0	0.248392	0	0	0	0	0	0	0	0	0
CA01g09530	19.1977	41.3546	30.7873	36.2511	27.9855	32.4787	31.2913	25.7235	44.7959	51.5468	43.9947	26.6607	38.5581	29.3737
CA01g09540	0	0	0	0	0	0	0	0	0	0	0	0	0	0
CA01g09550	0	0	0	0	0	0	0	0	0	0	0	0	0	0
CA01g09560	36.9437	58.9202	47.528	64.3228	40.7726	44.5736	46.1611	36.6064	46.9619	84.2683	55.6377	49.9129	49.5422	47.8522
CA01g09570	0	0	0	0	0	0	0	0	0	0	0	0	0	0
CA01g09580	0	0	0	0	0	0	0	0	0	0	0	0	0	0
CA01g09590	0	0	0	0	0	0	0	0	0	0	0	0	2.88119	0
CA01g09600	7.79473	11.3082	27.1318	16.085	11.1845	11.2515	12.4156	14.5678	12.7339	13.1072	18.8068	9.59395	13.4556	12.6692
CA01g09610	0	0	0	0	0	0	0	0	0	0	0	0	0	0
CA01g09620	7.21738	8.0686	3.16539	10.7014	5.11155	3.7906	4.53601	2.96119	7.41301	5.38806	1.56909	3.8451	2.96287	8.22293
CA01g09630	10.928	16.77	11.8074	16.2075	15.7773	17.6088	16.5607	15.9842	17.4866	17.3326	14.8176	15.6413	20.8052	10.8111
CA01g09640	0.419182	1.41896	1.34819	1.32593	0.958055	1.35507	1.44712	1.2441	0	1.99557	1.58245	2.27856	0	3.09172
CA01g09650	0.58175	0	0	0.184016	0.0883702	0	0.206973	0.209771	0	0	0	0	0	0
CA01g09660	101.044	223.134	191.762	195.766	102.528	113.781	117.647	111.088	109.374	185.913	156.29	149.35	93.1532	136.179
CA01g09670	4.61847	10.6595	9.31759	10.5184	2.39645	1.77965	3.6559	1.893	4.65269	7.07236	2.14203	0	0	0
CA01g09680	0	0	0	0	0	0	0	0	0	0	0	0	0	0
CA01g09690	0	0	0	0	0	0	0	0	0	0	0	0	0	0
CA01g09700	10.642	40.7545	29.3872	29.174	9.29949	9.65294	12.8526	16.9948	2.86687	14.8021	19.6042	11.3753	6.23973	10.6967
CA01g09710	12.7924	6.58263	5.97839	5.87065	13.0601	12.8766	12.0143	12.6865	11.9506	14.2867	17.1162	11.3248	16.167	9.18127
CA01g09720	5.15908	9.38142	6.10234	6.08251	6.96981	5.74329	5.97909	4.14222	10.2399	9.19578	4.62504	3.83902	3.37783	9.16398
CA01g09730	21.0127	50.0024	62.2855	28.1908	8.1328	10.1902	6.13977	8.69709	7.68752	6.6444	14.9744	13.2104	14.7678	8.14319
CA01g09740	339.752	102.381	101.525	149.641	259.63	223.468	228.662	215.296	253.223	180.349	112.542	219.187	207.182	231.228
CA01g09750	11.1918	25.268	20.0227	19.7686	8.51801	7.32013	9.81696	10.0693	9.1074	21.8381	14.3677	8.53143	12.0283	15.0775
CA01g09760	0	0	0	0	0	0	0	0	0	0	0	0	0	0
CA01g09770	2.90409	2.23422	0.849116	3.44478	1.23316	0.636305	1.02029	0.318234	1.22351	6.19106	0	0	0	0
CA01g09780	2.01673	0.265979	0.631783	0.683487	1.58598	1.28556	1.15777	1.07563	2.89702	3.68515	0	1.26754	1.66392	0
CA01g09790	0	0	0	0	0	0	0	0	0	0	0	0	0	0
CA01g09800	0	0	0	0	0	0	0	0	0	0	0	0	0	0
CA01g09810	13.9208	13.346	20.0773	12.702	33.3149	41.2996	39.2225	36.9486	32.5814	22.7333	24.1608	18.3038	32.0404	28.5511
CA01g09820	0	0	0	0	0	0	0	0	0	0	0	0	0	0
CA01g09830	0	0	0.356173	0.385322	0.269131	0	0.219959	0.078581	0	0	0	0	0	1.48004
CA01g09840	7.7084	7.69565	10.8498	9.44124	8.40702	8.57587	7.42251	6.48395	12.5302	5.64502	11.2428	7.70047	10.2563	7.70064
CA01g09850	0.369478	0.170551	0	0.0876533	0.223866	0.314325	0.276049	0.374219	1.80726	0.407983	0	0	0	0.68524
CA01g09860	31.3714	49.0583	51.1042	43.1356	43.0312	41.3172	33.4268	36.1177	38.8964	45.3241	38.4387	29.3921	14.0807	29.9594
CA01g09870	0	0.166733	0	0	0.246909	0.716159	0.166753	0.0976844	0.913069	0	1.02269	0	0	0
CA01g09880	0	0	0	0	0	0	0.119983	0	0	0	0	0	0	0
CA01g09890	0	0	0	0	0	0	0.160656	0	0	0	0	0	0	0
CA01g09900	0	0	0	0	0	0	0	0	0	0	0	0	0	0
CA01g09910	0	0	0	0	0	0.225132	0	0	0	0	0	0	0	0
CA01g09920	3.211	5.53875	4.15071	3.3678	4.01613	4.04147	5.11923	5.3665	5.23936	5.1399	4.98867	4.08738	6.0348	3.82037
CA01g09930	13.9042	13.1833	14.1739	15.3339	12.4353	11.4223	13.3844	9.42988	18.3138	23.4733	9.48459	9.22795	8.39058	10.4838
CA01g09940	0	0	0.138926	0.150296	0	0.101717	0	0.0613014	0	0	0	0	0	0
CA01g09950	3.69478	8.52757	8.50736	7.8888	6.54364	8.66937	5.8792	10.3506	4.38359	9.20552	13.0546	8.46995	0	12.8252
CA01g09960	0	0.929205	0.196191	0.212247	0	0.254754	0.0771792	0	0	0	0	0	0	0.829634
CA01g09970	0.391345	0.650323	0.96116	1.03982	0.277217	0.2601	0.243924	0.552019	0.392786	0.868649	0.952726	0	0	0
CA01g09980	2.98775	3.10309	4.25868	3.54401	2.69608	2.22305	3.12449	1.42595	0	2.03472	6.27817	0	4.85291	2.77057
CA01g09990	0	0	0	0	0	0	0	0	0	0	0	0	0	0
CA01g10000	38.035	19.3324	17.9398	21.7833	32.4765	28.0354	31.8111	27.423	32.0505	23.6682	19.7029	28.1111	21.0707	46.5024
CA01g10010	0.42607	0	0	0	0	0.239652	0.284999	0	2.1382	0	0	0	0	0
CA01g10020	30.3343	41.0838	48.6838	42.862	26.774	25.2429	30.2732	30.1854	40.8921	33.6172	45.7798	34.5877	37.4557	38.0766
CA01g10030	260.884	498.008	289.973	270.759	517.865	753.821	607.179	434.872	580.803	627.405	533.841	589.204	502.782	364.735
CA01g10040	0.398039	1.10241	0.349143	0.503622	0.0577079	0	0.304952	0.194881	0.593481	0	0.751319	0	0	0
CA01g10050	162.913	115.932	192.762	148.088	88.9811	139.839	108.367	114.757	175.248	147.096	199.453	122.163	156.857	118.957
CA01g10060	26.2972	26.4847	29.0351	26.0016	30.808	31.5179	30.5031	36.1103	37.2586	39.227	36.8502	37.6744	29.4345	36.1208
CA01g10070	1.75137	2.35181	2.65349	1.51087	1.4907	2.20667	1.17232	1.48433	2.31613	1.40647	2.21531	1.51894	0	1.18114
CA01g10080	0	0	0	0	0	0	0	0	0	0	0	0	0	0
CA01g10090	15.5343	20.3797	21.0367	18.879	22.1776	25.8485	24.4157	24.2195	32.6381	36.3503	40.0295	36.9612	28.3033	41.9061
CA01g10100	0	0.321009	0	0	0	0	0	0	0	0	0	0	0	0
CA01g10110	0	0	0	0	0	0	0	0	0	0	0	0	0	0
CA01g10120	0	0	0	0	0	0	0	0	0	0	0	0	0	0
CA01g10130	6.43174	8.15189	8.60591	8.17229	6.26168	6.24339	5.05687	6.56877	7.56444	9.9232	8.19024	7.05078	1.25918	12.78
CA01g10140	31.5982	390.31	207.122	158.06	21.1985	40.6114	56.6643	94.2552	61.2614	172.697	258.933	42.3276	29.8216	47.7718
CA01g10150	0	0	0	0	0	0	0	0	0	0	0	0	0	0
CA01g10160	0.075533	0.0697323	0	0	0	0	0.130318	0.0408543	0	0	0	0	0	0
CA01g10170	1.1635	0.613797	1.16637	0.788639	0.456171	0.200237	0.57183	0.65762	0.840324	3.4844	1.25234	0	0	0
CA01g10180	0	0	0	0	0	0	0	0	0	0	0	0	0	0
CA01g10190	0	0	0	0	0	0	0	0	0	0	0	0	0	0
CA01g10200	12.2847	14.1765	10.2368	9.03452	15.7866	11.588	13.2275	14.8427	7.56158	22.7505	21.8698	14.4591	23.676	9.83445
CA01g10210	0.539233	1.29434	1.13518	0.818723	2.36796	1.94768	1.50792	2.02109	4.16937	5.3631	3.03434	2.05775	1.40137	3.61724
CA01g10220	0	0	0	0	0	0	0	0	0	0	0	0	0	0
CA01g10230	29.0647	33.9514	25.7544	38.3691	19.2611	21.0527	20.5156	15.7292	17.2722	18.4878	6.34823	14.821	12.454	14.0475
CA01g10240	28.5515	38.283	42.9328	42.8984	46.6597	51.1395	44.0787	49.8218	34.3758	56.3326	70.4282	70.4059	44.5542	38.1244
CA01g10250	1.67346	1.06957	0.677486	0.977241	0.955913	1.53498	1.31053	1.68812	0.646008	1.40266	0.597033	0	2.68842	1.68132
CA01g10260	0	0	0	0	0	0	0	0	0	0	0	0	0	0
CA01g10270	0	0	0.134354	0.145349	0	0	0	0.134865	0	0	0	0	0	0
CA01g10280	0	0	0	0	0	0	0	0	0	0	0	0	0	0
CA01g10290	0	0	0	0	0	0	0	0	0	0	0	0	0	0
CA01g10300	6.9277	5.75611	10.5329	6.02617	3.79437	5.55743	6.34673	8.38972	3.94301	7.50989	5.09174	7.45398	1.33368	5.76111
CA01g10310	8.91876	12.9053	8.71723	15.5105	9.0396	8.61252	8.54437	7.70769	13.8918	12.6614	9.22108	8.38564	3.40521	11.9266
CA01g10320	4.24003	5.11884	2.28872	7.81497	2.00812	1.73986	1.86361	1.75672	5.52159	6.1664	1.3707	1.2244	1.52214	2.94729
CA01g10330	3.7962	3.50466	1.56088	7.54248	0.938675	1.22284	1.07123	0.871232	5.63875	3.9977	0.893827	0	0	7.28854
CA01g10340	0	0	0	0	0	0	0	0	0	0	0	0	0	0
CA01g10350	44.4867	48.7367	80.8186	63.0416	60.9647	48.3042	55.2914	70.5214	71.8202	67.4036	89.6258	64.9382	51.8549	85.2224
CA01g10360	16.1462	5.14008	10.5814	13.9129	25.0256	26.2787	25.1695	28.6987	36.8989	18.0859	27.1714	35.0056	34.3421	35.613
CA01g10370	32.7277	25.6413	91.5531	82.0904	132.068	128.776	129.431	184.721	161.138	103.459	186.859	154.82	164.148	192.188
CA01g10380	16.2568	22.2803	26.3144	29.7402	15.9971	15.8651	15.9331	14.2062	25.4101	18.9759	18.2482	19.2872	21.3551	25.7059
CA01g10390	16.9928	33.272	48.8111	40.7561	25.0962	26.1158	29.0712	30.6364	30.7231	35.8801	49.0904	29.9821	34.848	32.2387
CA01g10400	0.561938	0.69171	1.15012	1.24424	0.663528	1.08509	1.04796	1.12642	0.837855	0	1.06069	3.43518	0	1.38957
CA01g10410	30.7164	52.5902	48.3343	35.5077	43.9466	46.5069	43.6875	44.9318	54.6899	40.916	59.1667	34.5991	35.6529	52.4438
CA01g10420	34.599	22.3764	22.721	23.527	20.3912	27.9385	22.099	18.3838	16.7749	20.6461	16.2856	12.3429	21.7247	25.4239
CA01g10430	18.3397	16.4076	18.9061	17.2239	12.5403	17.9577	18.1572	15.5204	14.6727	10.7418	11.1286	9.52973	23.3992	10.7061
CA01g10440	0	0.147766	0	0	0.212172	0.102793	0.156324	0.321667	0	0.872025	0	0	0	0
CA01g10450	23.044	21.7828	17.7168	21.7803	20.229	21.1448	17.8819	14.2945	21.2323	15.469	9.02673	16.0009	17.1332	11.6716
CA01g10460	2.7924	2.57795	0.816458	0	0	0	1.55146	0.819565	0	10.5182	0	0	0	0
CA01g10470	4.9467	2.45905	3.33772	2.52761	2.20302	13.3693	7.74441	9.55728	8.95369	3.36137	4.30945	10.0446	12.8914	5.54782
CA01g10480	0.975838	0.900896	2.56789	5.55609	1.31384	2.35117	0.989466	2.14242	0	9.8237	5.52583	0	0	0
CA01g10490	0	0	0	0.307021	0.673589	1.96837	0.638852	0.660552	3.25937	0	0	0	0	1.86721
CA01g10500	0	0	0	0	0	0	0	0	0	0	0	0	0	0
CA01g10510	0	0	0	0	0	0	0	0	0	0	0	0	0	0
CA01g10520	0	0	0	0	0	0.385322	0	0	0	0	0	0	0	0
CA01g10530	2.38197	7.03692	6.26808	5.42484	8.59981	8.45572	5.5991	8.03396	8.80126	4.69964	32.2026	12.3135	11.0055	0
CA01g10540	0	0	0	0	0	0	0	0	0	0	0	0	0	0
CA01g10550	6.10745	46.8693	61.1055	43.6483	6.29385	8.89763	10.3814	13.441	9.18301	20.8652	34.5427	3.11235	1.78143	7.50296
CA01g10560	0	1.30911	0.414607	0	0	0	0.308576	0	0	0	0	0	0	0
CA01g10570	2.99515	16.176	20.4266	13.1453	6.05679	7.5764	10.7043	11.5995	13.3542	25.295	27.5246	7.17946	12.186	15.0033
CA01g10580	0	0	0	0	0	0	0	0	0	0	0	0	0	0
CA01g10590	0	0	0	0	0.0856257	0	0	0	0	0	0	0	0	0
CA01g10600	0.314705	0	0	0.149318	0	0.0505277	0.0242142	0.0304514	0	0	0	0	0	0
CA01g10610	0	0.797937	0	0.273395	0	0	0	0	0	0	0	0	0	0
CA01g10620	1.30505	1.27711	0.663944	0.941196	0.990214	0.601036	0.996373	0.94593	0.524913	1.38927	0	0.478673	0.243621	0.642172
CA01g10630	31.5114	22.8077	15.2576	24.6397	17.4826	12.5851	13.947	10.1939	19.4542	28.752	5.66527	6.19041	10.3346	25.6722
CA01g10640	29.1408	25.4937	21.4227	24.0976	21.9691	15.39	20.0801	18.2721	16.603	16.4957	19.639	10.863	17.1737	23.8973
CA01g10650	2.46773	6.83465	6.41913	7.83271	3.35877	4.51022	4.08276	3.99241	4.10376	4.30223	3.83575	5.32059	1.77716	3.20503
CA01g10660	1.02763	1.18589	1.12675	1.21896	1.6617	0.746615	1.05776	1.06058	0	0	0	2.35576	0	1.67775
CA01g10670	1.62421	0	0.178086	1.05963	1.62441	1.65873	3.46879	1.96928	1.98994	2.70161	5.05147	0.893231	2.49164	0
CA01g10680	0.239138	0.220773	0.209762	0.453857	0.212989	0	0	0	0	0	0	0	0	0
CA01g10690	2.69988	5.09838	5.27468	4.77471	4.17406	4.81457	4.64476	4.44869	7.07408	11.3747	8.39957	3.42142	7.86613	3.22154
CA01g10700	1.00597	1.06139	0.126056	0.681864	49.1579	62.7672	74.4201	71.1313	64.765	51.5888	34.0454	51.1821	76.2102	69.4142
CA01g10710	16.8816	4.07934	3.27959	4.30059	15.2385	17.2022	13.2774	12.0091	12.1719	14.1543	9.46197	26.4404	26.5303	15.1211
CA01g10720	6.39534	13.0267	10.0619	7.80276	9.96918	14.2342	10.3145	11.3508	6.36476	16.8355	11.4114	11.3328	7.67928	11.2889
CA01g10730	2.53973	3.38676	2.27725	5.40924	2.28025	2.59778	2.68342	2.50407	3.53651	5.42217	1.26834	1.34409	1.05357	5.08882
CA01g10740	36.7582	56.2224	52.634	45.8172	15.7188	10.2007	10.6713	10.773	12.5476	20.06	15.1064	9.52546	15.0307	14.0911
CA01g10750	10.2853	14.5224	11.1446	20.6687	2.50635	2.57515	2.54101	0.936686	5.76505	10.0109	2.80606	0	0	0
CA01g10760	0	0	0	0	0	0	0	0	0	0	0	0	0	0
CA01g10770	0	0	0	0	0	0	0	0	0	0	0	0	0	0
CA01g10780	10.1071	14.9035	16.0071	12.2552	6.09309	5.50112	5.36332	7.09584	10.0467	11.0471	8.65081	6.48799	6.57982	22.341
CA01g10790	0	0	0	0	0	0	0	0	0	0	0	0	0	0
CA01g10800	0	0	0	0	0	0	0	0	0	0	0	0	0	0
CA01g10810	0	0	0	0	0	0	0	0	0	0	0	0	0	0
CA01g10820	0	0	0	0	0	0	0	0	0	0	0	0	0	0
CA01g10830	0	0	0	0	0	0	0	0	0	0	0	0	0	0
CA01g10840	0	0	0	0	0	0.414554	0	0	0	0	0	0	0	0
CA01g10850	0.404425	1.79216	0.851386	0.844308	3.59634	2.84344	4.00447	2.4967	5.74183	4.75317	0.375141	1.21457	1.68925	2.71293
CA01g10860	0	0.264718	0	0	0	0	0	0	0	0	0	0	0	0
CA01g10870	1.84739	3.8374	4.45624	1.3148	1.478	2.25342	1.63751	2.1209	2.33495	5.12569	6.89933	12.5338	0	0
CA01g10880	1.81376	6.57828	4.77287	5.5323	5.32718	7.32939	6.59678	3.41106	5.15474	9.03652	6.33099	0.9727	8.67805	7.3194
CA01g10890	0	0.214829	0	0	0	0	0.143236	0	0	0	0	0	0	0
CA01g10900	23.314	38.1614	41.2765	34.2034	25.0885	24.8499	22.718	23.6585	19.1159	36.125	32.755	25.4821	20.9243	25.1029
CA01g10910	13.9543	7.08547	8.91782	10.8772	11.2265	11.7418	12.9182	8.62455	15.1346	12.3604	7.54235	16.7041	15.7328	15.4394
CA01g10920	10.2871	48.934	82.434	52.6147	17.5852	18.0555	19.7183	19.1565	17.476	23.9869	22.7551	13.52	23.8797	16.5379
CA01g10930	0.408797	0.0943506	0.268935	0.0969813	0.513351	0.421561	0.616306	0.437877	0.973826	0	0	0.767316	0	0.758163
CA01g10940	47.2889	199.561	73.3013	67.8616	53.7	70.4596	77.4229	67.0056	57.1065	130.322	97.9509	59.6309	65.9712	64.5871
CA01g10950	26.107	17.9809	17.3264	19.5309	27.843	28.9338	25.6954	25.2026	34.3004	27.802	31.8608	25.6562	37.438	31.8375
CA01g10960	134.343	322.379	216.04	146.923	341.474	491.735	400.234	337.868	266.55	382.959	385.857	388.484	334.388	241.264
CA01g10970	5.96251	5.26176	6.53758	3.66111	6.56768	10.6253	12.5159	12.5192	11.0334	18.9201	18.0043	6.14086	13.5872	8.21754
CA01g10980	3.1894	1.07071	1.10209	1.284	13.7496	15.2864	16.9313	17.9582	26.1645	17.6366	13.329	21.5425	20.8271	17.0302
CA01g10990	0	0.243911	0	0	0	0	0	0	0	0	0	0	0	0
CA01g11000	0.435266	0.803677	0	0.413043	0	0.524362	0.157189	0.235426	0	0	0	0	0	0
CA01g11010	0	0	0	0	0	0	0	0	0	0	0	0	0	0
CA01g11020	0	0	0.482452	0.260968	0.119613	0	0	0	0	0	0	0	0	0
CA01g11030	109.588	67.7117	96.627	96.1396	80.6926	88.5428	67.4862	69.5979	72.0405	58.0799	74.0731	94.3659	67.5469	79.8905
CA01g11040	24.995	26.526	34.2187	26.8223	18.0101	21.7944	19.4431	18.5169	14.765	17.8806	17.0303	20.3704	21.5617	19.4907
CA01g11050	11.3197	30.6305	27.7332	22.78	14.3802	17.9242	13.8059	17.6048	12.2222	10.7688	23.8005	4.89994	13.8078	16.7926
CA01g11060	0	0.167734	0	0	0	0.361023	0	0	0	0	0.842659	0	0	0
CA01g11070	0.270098	0.581829	0.394864	0.256308	0.470905	0.274745	0.270513	0.506572	0	0	0	0.792211	0	0
CA01g11080	0.935597	1.43958	1.64133	11.8377	0.62667	0.660677	0.412204	1.12797	1.57669	1.37747	0	0	0	0
CA01g11090	7.00874	11.8943	5.42451	6.35748	8.99696	12.7643	8.99254	5.45801	16.7064	15.5153	9.84882	13.1873	4.83118	8.31326
CA01g11100	4.02775	6.01278	4.81086	6.42439	4.3908	5.88556	4.16632	4.4431	5.0333	8.69999	4.55884	3.43836	5.8066	2.37975
CA01g11110	13.7384	17.3177	14.8317	7.27063	15.2334	17.6451	24.042	31.2486	21.8882	23.8602	26.8231	18.3072	20.572	22.7324
CA01g11120	4.11578	4.93961	8.30343	5.85846	4.44604	4.83054	5.41438	5.67015	5.98727	1.81788	5.72664	0	0	2.37529
CA01g11130	2.97856	0.859316	0.979749	1.94321	1.89717	2.21982	2.59895	4.37941	1.77386	1.01423	3.64436	0	4.15656	2.71417
CA01g11140	3.51199	2.35802	1.47027	2.34802	4.5194	5.88467	6.28153	5.31311	6.30214	4.0677	2.76533	4.88763	4.07893	5.34401
CA01g11150	4.74708	5.84335	8.00129	7.24286	5.24819	5.00549	4.78418	6.02117	6.82445	6.80961	11.0147	3.73459	1.94394	6.78109
CA01g11160	0	0	0	0	0	0	0	0	0	0	0	0	0	0
CA01g11170	0	0	0	0	0	0	0	0	0	0	0	0	0	0
CA01g11180	0	0	0	0	0	0	0	0	0	0	0	0	0	0
CA01g11190	0	0	0	0	0	0	0.134872	0	0	0	0	0	0	0
CA01g11200	0	0	0	0	0	0	0	0	0	0	0	0	0	0
CA01g11210	0.43842	0.809501	0	0	0.871864	0.963743	0.849341	0.339379	0	0	0	0	0	0
CA01g11220	5.13091	2.96054	3.37546	4.66607	5.83003	6.06051	6.28111	5.2921	7.04374	0.944272	3.59386	6.85495	11.7077	9.08123
CA01g11230	31.0363	34.5787	24.4384	39.4633	28.4333	26.7939	24.1122	19.7296	33.4904	40.8265	22.5123	23.6123	19.7227	35.4932
CA01g11240	4.40548	6.2363	15.9724	8.0824	8.98575	11.9824	11.1526	11.2433	25.4746	16.1462	14.7733	10.1756	14.7817	16.7063
CA01g11250	0.276897	0	0	0	0.0630926	0.244661	0.0955468	0.0535862	0	0	0	0	0	0
CA01g11260	0	0	0	0	0.229072	0	0	0	0	0	0	0	0	0
CA01g11270	0	0	0	0	0	0	0	0	0	0	0	0	0	0
CA01g11280	0	0	0	0	0	0	0	0	0	0	0	0	0	0
CA01g11290	14.2419	24.1369	17.9635	27.9666	22.6457	24.9739	22.5313	21.744	24.6551	26.9772	23.6375	16.9471	22.1257	30.446
CA01g11300	13.7438	14.1653	6.251	24.7041	7.49667	8.06619	6.81305	5.99006	18.7106	19.5844	3.19391	8.53028	6.26989	14.0344
CA01g11310	33.896	18.8966	12.8712	21.5816	28.7372	28.2743	24.7384	19.6863	39.6564	32.3827	16.3307	29.1198	24.6071	36.8426
CA01g11320	0.276265	0.255048	0.242328	0.26216	0.120159	0.155391	0.294865	0.499603	0	0	1.2813	2.43089	0	1.59437
CA01g11330	0	0	0	0	0.0608342	0	0	0.0428885	0	0	0	0	0	0
CA01g11340	3.8736	5.9602	2.26517	4.55103	7.67601	11.5318	8.88928	11.239	4.44096	6.12076	0.855505	7.67423	3.85232	3.19361
CA01g11350	0.491886	0	0	0.233386	0.354072	0.296286	0.680344	0.475958	0	0	0	2.34633	0	0
CA01g11360	18.5856	31.3959	24.6271	21.3891	24.5002	33.5064	30.3959	24.7996	17.0418	38.31	33.4293	19.1279	23.1029	10.4314
CA01g11370	68.9544	104.592	102.758	125.52	48.1162	48.1589	47.6331	48.4267	68.9709	54.8116	50.0622	44.3709	38.5624	62.6678
CA01g11380	33.7685	63.6494	91.9464	62.7537	54.5095	48.4392	45.2868	63.5259	48.7908	42.9347	66.628	41.1285	27.8254	47.4638
CA01g11390	40.7047	25.1094	39.5994	34.5882	36.7833	52.0018	41.9834	53.2115	63.6478	51.0407	48.1128	40.4219	58.6949	58.4584
CA01g11400	12.0633	2967.2	1845.23	1132.76	33.475	34.8136	105.575	545.096	46.0915	876.848	2158.45	59.4233	35.6007	59.1669
CA01g11410	0	0	0	0	0	0	0	0	0	0	0	0	0	0
CA01g11420	97.2626	8.8379	19.1454	29.6149	97.5394	86.3571	98.8583	105.652	95.8311	70.6665	34.2597	99.5388	113.716	117.889
CA01g11430	5.83996	4.09751	3.9956	5.20928	5.28862	6.51209	5.97404	4.73938	10.7213	4.80011	5.48903	5.73629	6.80002	10.0647
CA01g11440	0	0	0	0	0	0	0	0	0	0	0	0	0	0
CA01g11450	0	0	0	0	0	0.416493	0	0.186996	0	0	0	0	0	0
CA01g11460	0	0	0	0	0	0	0	0	0	0	0	0	0	0
CA01g11470	0.320965	0.592632	0.211153	0.228433	0.471189	0.779729	0.750093	0.352335	1.56996	0.437169	0	0.765514	1.79162	0
CA01g11480	0	0	0	0.256308	0.117477	0	0.288283	0	1.36553	0	0	0	3.11985	0
CA01g11490	0.263052	0.4857	0	0.249621	0.119876	0.409308	0.357495	0.435244	0	0	1.98196	2.50955	0	0
CA01g11500	0	0	0	0	0	0	0	0	0	0	0	0	0	0
CA01g11510	12.4897	19.7666	11.9514	18.3167	18.619	20.3056	17.7826	14.6121	24.7517	16.8161	28.1769	21.7616	18.3263	11.3034
CA01g11520	0	0	0	0	0	0	0	0	0	0	0	0	0	0
CA01g11530	0	0	0	0	0	0	0	0	0	0	0	0	0	0
CA01g11540	0	0	0	0	0	0	0	0	0	0	0	0	0	0
CA01g11550	47.5372	72.7874	78.3102	78.8178	54.9786	61.5148	53.6242	48.0774	70.8934	79.2887	62.2219	42.6253	44.7486	63.0349
CA01g11560	148.175	95.3224	111.224	105.2	204.01	185.553	179.817	156.557	205.13	143.764	135.909	165.393	133.442	177.771
CA01g11570	9.78708	12.3211	7.28408	8.5838	17.3352	23.5498	23.7303	16.2768	17.2298	23.5093	15.439	24.1285	23.3219	17.1213
CA01g11580	0	99.5211	24.8927	14.961	0	0.474829	5.92488	7.18489	3.85587	44.2031	49.1658	0	0	0
CA01g11590	440.647	899.62	699.3	595.469	841.433	1163.12	990.377	810.892	622.043	900.556	989.167	899.36	821.348	592.395
CA01g11600	1.94685	7.18933	3.54674	2.98434	7.61564	7.54668	8.54744	4.57002	11.557	8.44787	4.06007	2.55309	8.63351	10.3311
CA01g11610	2.34959	4.3383	2.5762	4.45926	5.38417	11.7754	9.3613	6.19518	2.9478	2.59446	6.05055	5.1686	18.598	11.9541
CA01g11620	0.461847	0	0.405113	0	0.707983	2.74911	1.09596	1.55024	2.31774	4.55614	0	0	0	0
CA01g11630	0.560203	0.775772	0.491387	0.531601	1.40129	1.05156	1.04084	1.21662	0	0	0	8.01663	2.61441	2.04191
CA01g11640	0	0	0	0	0	0	0	0	0	0	0	0	0	0
CA01g11650	0	0	0	0	0	0	0	0	0	0	0	0	0	0
CA01g11660	0	0	0	0	0	0	0	0	0	0	0	0	0	0
CA01g11670	0	0	0	0	0	0	0	0	0	0	0	0	0	0
CA01g11680	0	0	0	0	0.328935	0	0	0	0	0	0	0	0	0
CA01g11690	0	0	0	0	0	0	0	0.177403	0	0	0	0	0	0
CA01g11700	7.68809	3.39454	4.39805	3.17199	4.24783	4.42599	4.04227	3.70788	9.73764	14.8015	0	2.50967	15.1855	4.36585
CA01g11710	2.98529	1.10241	1.92029	1.13315	2.46114	2.58117	2.62556	2.8928	2.7792	1.75808	2.97307	5.25361	4.4437	1.14858
CA01g11720	0	0	0	0	0	0	0	0	0	0	0	0	0	0
CA01g11730	0	0	0	0	0	0	0	0	0	0	0	0	0	0
CA01g11740	1.31526	4.857	5.48003	2.80824	5.08448	8.6446	4.48285	3.89233	8.08357	10.2696	4.33942	2.89329	3.06909	4.83633
CA01g11750	7.97032	12.0407	16.5247	14.4392	11.5907	7.88572	11.378	13.8045	14.1632	10.8682	13.9722	8.62795	12.5541	15.7362
CA01g11760	0	0	0	0	0.353356	0	0	0	0	0	0	0	0	0
CA01g11770	31.6453	55.7436	67.7464	56.3774	25.3174	33.4075	30.4612	29.0352	35.0069	31.6017	36.049	23.355	25.7777	44.0805
CA01g11780	5.4691	2.20898	2.99829	0.973101	5.06257	9.40786	5.44028	7.39239	8.03041	5.23435	13.8227	8.83511	0	12.9623
CA01g11790	11.0375	40.9482	16.1361	14.5472	45.0246	73.0862	62.4767	39.4886	48.6661	75.3496	52.0511	65.4603	79.3028	34.6675
CA01g11800	0	0	0	0	0	0	0	0	0	0	0	0	0	0
CA01g11810	0	0.512436	0	1.05345	0.24142	0	0.170832	0	0	0	0	0	7.21258	0
CA01g11820	0	0	0	0	0	0	0	0	0	0	0	0	0	0
CA01g11830	0	0	0	0	0	0	0	0	0	0	0	0	0	0
CA01g11840	1.77947	1.64281	0.520292	0	1.85838	1.03288	0.886334	0.504783	1.3266	1.30995	1.67942	2.60964	0	0
CA01g11850	0	0	0	0	0	0	0	0	0	0	0	0	0	0
CA01g11860	0	0	0	0	0	0	0	0	0	0	0	0	0	0
CA01g11870	33.1068	21.4829	23.6587	29.4091	21.3054	24.055	19.5606	23.3954	28.8812	18.2131	19.2143	18.8443	23.7097	21.5419
CA01g11880	15.775	46.9461	53.0698	36.4554	29.7802	29.4969	26.7038	36.3528	31.0473	29.2312	54.0625	39.3567	29.8111	22.1932
CA01g11890	0	0	0	0	0	0	0	0	0	0	0	0	0	0
CA01g11900	0.380515	22.6584	6.17478	9.38828	0	0	0.0585556	0	0	3.98843	0.882407	0	0	0
CA01g11910	5.33057	5.65937	3.03924	5.81717	2.26078	3.77781	2.42232	1.73975	7.90973	5.64112	0	2.0011	2.48772	3.95447
CA01g11920	0	0	0	0	0	0	0	0	0	0	0	0	0	0
CA01g11930	0	1.15763	0.274973	1.18991	0.730508	0.377649	0.108171	0.169556	0	1.7079	1.77514	2.35363	0	2.28524
CA01g11940	0	0	0.181125	0.587846	0	0.132614	0.0712525	0	0	0	0	1.55034	0	0
CA01g11950	12.1578	17.6758	14.2751	19.9855	13.744	15.4095	12.4463	11.8035	18.7301	15.619	13.4548	12.7199	13.047	18.0149
CA01g11960	0.218419	0	0	0	0	0	0	0.192317	0	0	0	0	0	0
CA01g11970	5.65905	7.52936	6.35085	7.58135	8.30037	10.6594	9.28147	7.73345	9.40652	8.25276	2.72747	7.82615	4.55748	4.61132
CA01g11980	1.8521	5.12959	2.70764	5.85846	3.89411	3.24107	4.55883	3.69591	5.8597	9.57852	2.86332	0	5.76237	0
CA01g11990	3.41819	5.68023	4.79727	6.48734	5.23947	5.07411	5.16966	4.99387	3.25709	5.30336	0	5.82739	4.44164	8.40992
CA01g12000	102.67	55.4324	82.0169	72.6361	87.6841	120.468	82.6494	69.5119	94.0286	54.0133	69.2392	106.109	71.3308	72.4488
CA01g12010	9.16696	8.07236	12.9891	10.974	8.2309	8.33298	6.75315	6.2784	10.1041	8.72392	7.15576	5.58089	6.29782	12.6173
CA01g12020	23.2311	32.1706	31.1862	35.943	44.2969	39.5153	37.8394	35.7647	46.2727	43.3082	34.4623	39.4722	30.3288	44.0799
CA01g12030	45.7499	50.8561	50.1214	39.5157	40.1447	42.744	39.1259	36.9724	47.8432	46.2549	31.873	29.2588	37.2364	34.7999
CA01g12040	0.505587	0	0	0	0	0.0947925	0	0	0	0	0	0	0	0
CA01g12050	6.06705	4.6676	10.3479	8.63593	14.6549	12.1061	12.157	14.6362	14.0729	14.1997	11.6855	18.347	15.5213	15.9417
CA01g12060	0	0	0	0	0	0	0	0	0	0	0	0	0	0
CA01g12070	0	0	0	0	0	0	0	0	0	0	0	0	0	0
CA01g12080	3.74905	23.3925	19.6177	16.0707	2.21194	2.35534	4.6832	6.19059	4.34431	13.4548	10.912	3.43728	1.49326	0.942419
CA01g12090	3.46826	9.48714	37.2953	26.0857	2.09401	3.32781	4.82643	7.35594	5.60592	4.55333	13.2651	2.18991	6.7498	5.47297
CA01g12100	0	0	0.789141	0	0	0.144445	0	0	0	0	0	0	0	0
CA01g12110	0	0	0.154273	0.166898	0.152993	0.197852	0.23529	0.359079	0	0	0	0	0	0
CA01g12120	0.39415	0.54582	0.345731	1.68312	0.287812	0.629013	0.738654	0.594574	0	0	0	0	0	1.46199
CA01g12130	0.640232	0.591064	0.280792	0.303772	0.694608	0.678155	0.588799	0.210472	0	0	2.41191	0	0	0
CA01g12140	5.81241	8.78079	8.22697	7.52134	6.11169	10.5936	7.07322	9.32976	6.87477	3.90953	6.78012	3.78077	4.18252	5.00947
CA01g12150	0.78574	0.725397	0.689218	0.745622	0	0	0	0.424991	0	0	0	0	0	0
CA01g12160	0.550018	0	0.482452	0	1.35587	0	0.97547	1.02075	0	3.10764	3.11456	0	6.35316	0
CA01g12170	86.8272	127.061	130.244	125.344	102.927	114.143	117.702	111.218	82.05	72.2928	102.757	96.7205	107.419	85.9485
CA01g12180	0	0	0	0	0	0	0	0	0	0	0	0	0	0
CA01g12190	21.8706	39.4386	24.742	25.0212	35.6332	42.9946	40.3318	28.3365	50.4441	72.9068	48.0037	43.6238	47.7669	31.1812
CA01g12200	0.0957309	1.76758	0.335884	0.454216	0.0416374	0.176807	0.388765	0.520848	0	5.41955	2.34756	0	0.893532	0
CA01g12210	0	0	0.134354	0	0.304601	0	0.047141	0	0	0	0	0	0	0
CA01g12220	0	0.237683	0.0752762	0	0	0	0.0606046	0	0	0	0	0	0	0
CA01g12230	0	0	0	0	0	0	0	0	0	0	0	0	0	0
CA01g12240	0	0	0	0	0	0	0	0	0	0	0	0	0	0
CA01g12250	0	0	0	0	0	0	0	0	0	0	0	0	0	0
CA01g12260	0	0	0	0	0	0	0.0660308	0	0	0	0	0	0	0
CA01g12270	7.23955	5.13203	4.87607	7.48331	7.57992	7.87178	6.15938	5.55791	9.98135	7.2781	2.17321	9.69062	6.34623	9.43481
CA01g12280	0	0	0	0	0	0	0	0	0	0	0	0	0	0
CA01g12290	0.968031	0.670267	1.0614	1.14826	1.05025	0.427667	0.656544	1.38088	1.21449	2.73472	0	0	2.79539	1.76421
CA01g12300	9.46399	3.43246	3.85423	2.2452	40.2524	26.4238	13.1414	32.6173	3.20811	14.6183	34.6619	127.579	51.2069	22.6734
CA01g12310	13.1427	4.39313	8.04991	6.66592	22.3728	12.2414	15.4027	14.874	17.6105	12.305	9.55795	18.5272	14.7755	20.1655
CA01g12320	12.2376	11.4034	9.93177	11.6128	11.3278	17.402	14.0103	14.5682	18.9958	19.4474	19.6643	14.1684	18.3827	12.4007
CA01g12330	0	0	0	0	0	0	0	0	0	0	0	0	0	0
CA01g12340	0	0	0	0	0	0	0	0	0	0	0	0	0	0
CA01g12350	0	0	0	0	0	0	0	0	0	0	0	0	0	0
CA01g12360	7.15023	18.0261	17.8507	13.3094	9.76965	10.0956	6.95015	12.1189	4.16082	10.7102	19.3016	11.4416	3.5735	3.17425
CA01g12370	0.160909	0.148552	0.423429	0.305388	0.0699862	0	0.111048	0.606738	0	1.61987	3.03472	0	0	0
CA01g12380	0	0.0859316	0	0	0	0	0.0336142	0	0	0	0	0	0	0
CA01g12390	0.400675	0	0	0	1.13293	0.482691	0.123316	0.352793	0	1.76973	0	7.0512	0	0
CA01g12400	0	0	0	0	0	0	0	0	0	0	0	0	0	0
CA01g12410	0	0	0	0	0	0	0	0	0	0	0	0	0	0
CA01g12420	0	0	0	0	0	0	0	0	0	0	0	0	0	0
CA01g12430	0.43842	0	0.384563	0	0	0	0.444543	0	0	0	0	0	0	0
CA01g12440	0	0	0	0	0.246174	0	0.166256	0	0	0	0	0	0	0
CA01g12450	0	0	0	0	0	0	0	0	0	0	0	0	0	0
CA01g12460	15.2206	18.2672	9.01184	20.582	11.1923	13.8211	12.0197	8.04889	21.9483	14.5886	7.44917	15.5492	15.0502	27.1925
CA01g12470	13.7622	17.0204	14.3493	21.4374	20.2887	17.5106	14.1503	14.9524	22.3617	12.4064	11.2188	11.2813	23.9148	19.7059
CA01g12480	34.1767	40.0796	43.347	35.9379	38.2099	49.479	51.7194	54.1516	26.8397	35.4968	68.5337	23.5328	22.0054	12.7658
CA01g12490	37.568	23.7941	47.8969	44.5624	50.1283	40.2966	41.4722	42.9284	54.0233	28.7067	49.2522	55.1655	60.7524	55.535
CA01g12500	4.19667	3.0134	4.90819	6.19484	11.0474	9.50577	10.6259	19.2079	10.4971	8.57548	11.9188	19.8211	16.2005	23.009
CA01g12510	0	0	0	0	0	0	0	0	0	0	0	0	0	0
CA01g12520	3.8025	2.1843	1.92711	1.76408	15.2498	14.8819	14.8811	12.6182	10.8756	9.81184	4.73993	10.4215	20.3486	10.1156
CA01g12530	0	0	0	0	0	0	0	0	0	0	0	0	0	0
CA01g12540	0	0	0	0	0	0	0	0	0	0	0	0	0	0
CA01g12550	0.135049	3.49097	1.65843	1.28154	0	0.220906	0.0903347	0.271406	0	0	3.03496	0	0	0
CA01g12560	0.243959	347.07	132.995	188.444	0.219817	0.450573	6.91424	18.796	3.41131	100.78	215.35	0.915828	0	3.21774
CA01g12570	0	0.622924	0	0	0	0	0	0	0	0	0	0	0	0
CA01g12580	0	0	0	0	0	0	0	0	0	0	0	0	0	0
CA01g12590	0	0	0	0	0	0	0	0	0	0	0	0	0	0
CA01g12600	0	0	0	0	0	0	0	0	0	0	0	0	0	0
CA01g12610	0	0.275151	0	0.141411	0.838053	0.602805	0.45886	0.619583	0	0	0	2.54051	0	1.96552
CA01g12620	0	0	0	0	0	0	0	0	0	0	0	0	0	0
CA01g12630	2.13411	1.47766	0.74878	0.506287	1.70425	2.57925	2.31501	1.14523	2.03353	1.18424	1.29887	0.801148	1.38654	1.39369
CA01g12640	0	0	0	0	0.248253	0	0	0	0	0	0	0	0	3.29404
CA01g12650	0	0	0	0	0	0	0	0	0	0	0	0	0	0
CA01g12660	7.77611	419.53	671.44	369.135	14.6759	47.5059	171.929	511.218	39.3639	1100.78	1789.22	36.4157	30.739	67.139
CA01g12670	0	0	0	0	0	0	0	0	0	0	0	0	0	0
CA01g12680	0	0	0	0	0	0	0	0	0	0	0	0	0	0
CA01g12690	0	0	0	0	0	0	0	0	0	0	0	0	0	0
CA01g12700	0	0	0	0	0	0	0	0	0	0	0	0	0	0
CA01g12710	0.715294	0.660361	0.365998	0.282822	0.617353	1.04105	0.95846	1.28064	0	1.26161	0.276459	0	0	0.876733
CA01g12720	45.957	14.8948	27.875	24.009	29.4856	30.7827	23.835	21.7916	32.912	23.2577	19.5657	25.6508	32.1753	27.503
CA01g12730	0	0	0	0	0	0	0	0	0	0	0	0	0	0
CA01g12740	0	0	0	0	0	0	0	0	0	0	0	0	0	0
CA01g12750	0	0	0	0	0	0	0	0	0	0	0	0	0	0
CA01g12760	0	0	0	0	0	0	0.211218	0	0	0	0	0	0	0
CA01g12770	2.88729	0.484647	0.575594	0.80951	2.83335	3.6537	2.44742	2.15671	2.53201	2.27162	0	1.11871	2.69014	2.30904
CA01g12780	0	0	0	0	0	0	0	0	0	0	0	0	0	0
CA01g12790	0	0	0	0	0	0	0	0	0	0	0	0	0	0
CA01g12800	8.60349	10.7612	10.833	11.0612	8.494	8.8634	8.37803	11.0824	8.86215	7.74076	18.8959	3.40757	9.20215	10.338
CA01g12810	0	0	0	0	0	0	0	0	0	0	0	0	0	0
CA01g12820	0	0	0	0	0	0	0	0	0	0	0	0	0	0
CA01g12830	68.2474	90.799	88.706	101.513	46.3548	44.5102	41.8452	35.0118	54.9278	55.3771	40.818	46.3624	54.1076	63.2312
CA01g12840	26.3052	35.618	47.6859	37.4432	40.4313	27.478	21.1105	23.7057	38.712	22.4314	43.7473	24.4458	21.522	39.7561
CA01g12850	0	0.139291	0	0.143174	0	0	0.0544869	0	0	0	0	0	0	0
CA01g12860	0	0	0	0	0	0	0	0	0	0	0	0	0	0
CA01g12870	0	0	0	0	0	0	0	0	0	0	0	0	0	0
CA01g12880	0	0	0	0	0	0	0	0	0	0	0	0	0	0
CA01g12890	0	0	0	0	0	0	0	0	0	0	0	0	0	0
CA01g12900	0	0	0	0	0	0	0	0	0	0	0	0	0	0
CA01g12910	0	0	0	0	0	0	0	0	0	0	0	0	0	0
CA01g12920	0	0	0	0	0	0	0	0	0	0	0	0	0	0
CA01g12930	14.4532	22.8077	22.8495	27.2711	16.9711	21.2254	18.73	16.8934	20.8789	19.3564	14.9869	21.0163	14.3947	15.9623
CA01g12940	0	0	0	0	0	0	0	0	0	0	0	0	0	0
CA01g12950	6.57941	7.52664	5.52026	5.29339	6.77138	6.8859	7.86999	7.93907	12.5834	5.52538	8.85173	6.81261	6.18072	6.91947
CA01g12960	0.895378	9.32894	7.96607	5.34074	0.883589	2.04679	2.32036	2.92012	2.51218	5.36288	8.5153	1.12551	1.1939	1.88136
CA01g12970	38.9901	21.5147	28.697	30.1949	13.9946	26.69	21.8287	24.8475	36.5566	20.9504	32.4313	35.0835	34.8962	21.6234
CA01g12980	4.22107	2.59793	4.93672	1.33518	3.81089	5.93874	3.76827	4.7562	6.70355	3.10731	13.2681	0	0	10.438
CA01g12990	2.95933	2.4285	1.73054	1.56013	1.84918	1.24081	1.99516	0.788082	6.44569	1.85783	2.47745	0	0	4.33696
CA01g13000	2.91576	1.34592	0.959092	0.691722	2.21579	2.81356	4.04195	1.8825	3.47292	1.60981	1.6904	0	0	7.51104
CA01g13010	0	0	0	0	0	0	0.159483	0	0	0	0	0	0	0
CA01g13020	15.7471	13.4665	7.56062	10.5388	3.40257	2.4295	2.88113	3.84738	6.49867	8.24302	6.97009	2.48905	7.16286	7.04106
CA01g13230	0	0	0	0	0	0	0	0	0	0	0	0	0	0
CA01g13240	0	0	0	0	0	0	0	0	0	0	0	0	0	0
CA01g13250	125.732	139.668	155.847	174.421	110.662	115.504	104.933	97.6133	109.484	117.189	88.2844	82.2979	101.394	116.114
CA01g13260	0	0	0	0	0	0	0	0	0	0	0	0	0	0
CA01g13270	236.669	284.891	293.184	415.822	199.291	282.766	245.822	217.906	236.25	253.152	224.785	194.594	250.186	232.008
CA01g13280	5.35051	9.11927	11.1916	10.1547	5.4352	6.38726	4.47265	4.60724	10.358	6.38568	12.0018	6.71168	12.4372	10.1262
CA01g13290	0	0.531958	0	0	0	0	0.53202	0	0	0	0	0	0	0
CA01g13300	4.48163	11.7228	9.82773	8.03308	11.5731	11.9453	12.3784	12.9159	8.23104	23.4847	15.8539	12.0435	3.23527	19.9858
CA01g13310	27.2259	34.9097	38.3097	36.6007	27.8967	27.3277	26.8725	30.4298	26.2177	32.149	30.2499	27.3098	14.3027	36.4564
CA01g13320	0	0	0	0	0	0	0	0	0	0	0	0	0	0
CA01g13330	14.9832	16.9843	22.1263	18.8977	17.0663	15.2076	15.1793	16.1809	12.1125	21.2404	17.194	10.843	8.88997	14.1053
CA01g13340	0	0	0	0	0	0	0	0	0	0	0	0	0	0
CA01g13350	41.1277	45.3434	38.1625	25.6423	52.7225	59.9881	60.6834	58.9972	63.4009	79.2254	48.1044	43.5496	58.4271	64.6838
CA01g13360	113.147	240.832	285.336	170.002	228.157	174.69	175.249	220.399	173.226	275.615	388.215	273.396	356.716	299.728
CA01g13370	26.7768	35.9854	32.2581	53.7141	32.6997	27.5031	28.0862	23.7895	31.2725	35.7135	27.5676	29.7878	30.4207	28.045
CA01g13380	19.3606	28.4863	29.9844	31.29	26.597	20.1522	23.7707	17.7422	24.7546	23.3452	31.0082	25.7285	37.9685	20.8299
CA01g13390	0	0	0	0	0	0	0	0	0	0	0	0	0	0
CA01g13400	3.29531	0.365069	0.924963	0.875578	4.76997	5.97513	6.83752	5.75234	6.1983	3.23609	1.73955	5.92202	4.56763	5.5652
CA01g13410	3.7543	1.19976	1.13992	1.09619	6.49054	9.73275	7.56574	7.22238	7.49852	4.05009	4.06269	6.19394	8.33947	3.55264
CA01g13420	29.2577	30.8456	28.0398	32.3912	28.4114	30.54	27.3415	27.2108	34.6666	30.1384	20.8166	10.2258	22.1276	23.0865
CA01g13430	0.643638	0.594208	0	0.610776	0	0.362027	0.111048	0.298625	0	0	0	0	0	0
CA01g13440	8.71862	4.87821	6.95237	9.27633	7.05696	6.72322	5.95808	8.99492	8.88818	6.43298	5.20659	16.1783	8.95079	5.41071
CA01g13450	0.177425	0	0	0.168366	0.0771695	0	0	0.068672	0	0	0	0	0	0
CA01g13460	0.205091	0.189341	0	1.36234	0.473666	0.131714	0.207956	0.15876	1.03687	0	0	0	0	1.49509
CA01g13470	0	0	0	0	0	0	0	0	0	0	0	0	0	0
CA01g13480	6.77261	8.47559	8.71294	11.4255	10.397	10.9004	9.97636	9.78252	9.51839	19.5612	8.6232	13.6244	13.7753	12.9302
CA01g13490	2.25399	1.64281	2.18523	2.92693	1.8578	2.80922	2.12616	3.17454	0.595341	1.71823	1.65062	0.890688	7.16969	1.56471
CA01g13500	0	0	0	0	0	0	0	0	0	0	0	0	0	0
CA01g13510	0	0	0	0	0	0	0	0	0	0	0	0	0	0
CA01g13520	76.5644	193.764	134.788	99.5835	256.13	279.098	220.146	172.136	196.198	239.079	307.055	170.78	165.932	117.063
CA01g13530	0	0	0	0	0	0	0	0	0	0	0	0	0	0
CA01g13540	1.11217	13.9639	8.58481	7.38769	1.661	2.27702	3.36523	3.84669	4.23072	0.982459	9.83811	0	4.64544	0
CA01g13550	5.4691	14.5161	17.0903	15.2452	7.67862	6.39567	10.0639	8.32908	4.77332	8.74443	9.02207	5.5741	15.5287	8.97299
CA01g13560	0	0	0	0	0	0	0	0	0	0	0	0	0	0
CA01g13570	33.5027	63.9519	72.3443	71.6259	35.6563	31.6979	33.1868	31.7884	37.2376	44.064	34.5444	30.1815	32.3672	32.6437
CA01g13580	0	0	0	0	0	0	0	0	0	0	0	0	0	0
CA01g13590	12.0056	16.4796	13.9256	14.0909	20.0465	20.9882	20.3153	17.3298	26.3495	21.5959	15.1756	12.9103	19.7737	22.6016
CA01g13600	0	0.305222	0.289999	0	0	0	0.221147	0	0	0	0	0	0	0
CA01g13610	3.12941	2.88908	1.21999	0	3.17256	6.77494	3.25957	3.48721	3.30029	3.4302	5.23967	6.3768	4.51822	4.58621
CA01g13620	0.675999	0	0.296479	0	0	0.190115	0	0.182817	0	0	0	0	0	0
CA01g13630	0	0	0	0	0	0	0	0	0	0	0	0	0	0
CA01g13640	5.82776	7.68014	7.10198	9.66732	7.27111	5.98002	6.44985	6.72755	11.4255	6.45831	5.88707	3.03367	7.88679	8.94488
CA01g13650	0	0	0	0	0	0	0	0	0	0	0	0	0	0
CA01g13660	22.5318	19.2605	20.4959	24.549	30.5448	25.6379	24.1192	34.6643	30.5924	27.738	19.1815	19.285	18.9557	45.1876
CA01g13670	0	0	0	0	0	0	0	0	0	0	0	0	0	0
CA01g13680	0.29228	0.809501	0.940044	0.739619	0.0887971	0.689525	0.518723	0.751706	0.488927	0.550468	0	0.731483	0	0.722757
CA01g13690	0	0	0	0	0	0	0	0	0	0	0	0	0	0
CA01g13700	0	0	0	0	0	0	0	0	0	0	0	0	0	0
CA01g13710	0	0	0	0	0	0	0	0	0	0	0	0	0	0
CA01g13720	3.3829	1.80179	2.85321	2.59284	2.62776	2.1796	1.9016	3.18375	1.16399	1.72406	3.30088	2.21817	4.88428	5.13165
CA01g13730	4.76119	2.573	3.46329	2.53454	3.61429	2.79445	4.46884	4.22957	3.89805	4.74903	3.72266	3.00156	2.1678	0.861482
CA01g13740	37.8982	34.1938	30.3333	44.4732	27.7889	29.8949	25.7714	23.4551	39.8452	36.4174	22.4807	22.3942	21.4589	30.1879
CA01g13750	15.346	23.6124	16.4006	13.8929	24.3303	27.7609	25.7454	25.7368	24.6718	21.8225	21.7144	15.6219	24.1222	15.177
CA01g13760	17.2263	11.6366	9.2135	7.97402	15.557	11.9187	17.4429	10.8549	11.9949	8.80778	10.1738	10.8598	10.3126	14.7302
CA01g13770	16.8814	15.3574	15.9425	18.6504	17.8671	13.9782	15.871	14.6758	17.7932	21.0491	12.1595	23.7016	14.0712	20.4934
CA01g13780	0.311866	0	0	0	0.135643	0	0	0	0	0	0	0	0	0
CA01g13790	0.617367	0	0.541528	0.878769	0.338933	0	0.0950036	0.119475	0	0	0	0	0	2.28996
CA01g13800	23.5054	36.8518	47.2138	33.6559	33.3264	40.5061	40.9615	47.0151	42.8421	51.288	55.7026	46.6582	39.3108	54.6573
CA01g13810	0	0	0	0	0	0	0	0	0	0	0	0	0	0
CA01g13820	0	8.43861	3.30891	3.02898	0	0	0.0947187	0	0	0.819761	0	0	0	0
CA01g13830	0	0	0	0	0	0	0	0	0	0	0	0	0	0
CA01g13840	0	0	0	0	0	0	0	0	0	0	0	0	0	0
CA01g13850	0	0	0	0	0	0	0	0	0	0	0	0	0	0
CA01g13860	0	0	0.287641	0	0.0747195	0.1053	0.163617	0	0	0	0	0	0	0
CA01g13870	0	0	0	0	0	0	0	0.132487	0	0	0	0	0	0
CA01g13880	0	0	0	0	0	0	0	0	0	0	0	0	0	0
CA01g13890	0	0	0	0	0	0	0	0	0	0	0	0	0	0
CA01g13900	0	0	0	0	0	0	0	0	0	0	0	0	0	0
CA01g13910	3.31518	6.8863	2.18095	2.35944	3.06442	2.17913	1.59228	0.896555	0	0	3.84391	7.90682	7.73579	0
CA01g13920	0	0	0	0	0	0	0	0	0	0	0	0	0	0
CA01g13930	0	0	0	0	0	0	0	0	0	0	0	0	0	0
CA01g13940	8.05383	16.1401	6.89218	9.13388	17.3891	19.5324	19.6651	11.925	25.3747	16.6522	14.8992	13.9264	7.09047	21.5212
CA01g13950	0	0	0	0	0	0	0	0	0	0	0	0	0	0
CA01g13960	16.3962	24.3706	27.4697	26.1392	16.7966	20.4399	17.1863	18.9989	10.1847	9.94025	16.8522	9.2836	12.4034	17.4866
CA01g13970	0	0	0	0	0	0	0	0	0	0	0	0	0	0
CA01g13980	0	0	0	0	0	0	0	0	0	0	0	0	0	0
CA01g13990	0	0	0	0	0	0	0	0	0	0	0	0	0	0
CA01g14000	1.78824	2.2012	3.13713	3.11105	3.17951	1.56465	2.98063	2.06884	1.49568	0	1.38229	0	6.22443	4.42199
CA01g14010	13.4449	13.9639	8.10788	14.3532	4.45605	7.3887	8.29312	11.1318	8.4653	0	8.65565	6.30904	0	6.23378
CA01g14020	0	0	0	0	0	0	0	0	0	0	0	0	0	0
CA01g14030	0	0	0	0	0	0	0	0	0	0	0	0	0	0
CA01g14040	0	0	0	0.455658	0.218821	0	0.147783	0	0	0	0	0	0	0
CA01g14050	5.09157	4.53847	3.57289	6.49769	5.30898	4.17354	4.52007	3.68726	4.14656	6.89112	3.55418	5.36761	4.22439	5.8978
CA01g14060	0	0	0	0	0	0	0	0	0	0	0	0	0	0
CA01g14070	0	0	0	0	0	0	0	0	0	0	0	0	0	0
CA01g14080	0	0	0	0	0	0	0	0.146357	0	0	0	0	0	0
CA01g14090	0	0	0	0	0	0	0	0	0	0	0	0	0	0
CA01g14100	23.5855	55.2244	82.1532	49.9525	32.0499	30.0902	31.491	39.9142	41.8553	69.0817	105.695	37.9068	28.2905	41.6304
CA01g14110	19.9301	41.5449	40.999	40.2266	19.105	21.6584	20.3218	21.4327	20.2228	24.3283	23.8427	23.1577	25.9622	21.2923
CA01g14120	118.336	46.3	71.0405	69.9688	51.8268	47.8043	49.8346	55.1452	48.92	32.1994	39.51	46.9404	41.3668	51.3172
CA01g14130	0	0	0	0	0	0	0	0	0	0	0	0	0	0
CA01g14140	0	0	0	0	0	0	0	0	0	0	0	0	0	0
CA01g14150	0	0	0	0	0	0	0	0	0	0	0	0	0	0
CA01g14160	5.20337	5.27472	3.22177	5.32498	5.67031	4.2951	4.49452	3.76769	8.7939	6.00702	3.25256	1.73937	4.7823	5.20161
CA01g14170	0.611131	0	0	0	0	0.343743	0.188088	0	0	0	0	0	0	0
CA01g14180	0.435266	0	0	0.413043	0	0	0	0	0	0	3.27951	0	0	0
CA01g14190	0.907529	0	0.530698	0.574129	0.137857	0	0.525227	1.08447	3.03624	0	0	0	0	2.24416
CA01g14200	9.23832	22.4091	22.4037	21.6588	16.1176	12.5996	14.5677	14.2988	13.8871	16.416	19.4905	9.13028	24.5477	11.8762
CA01g14210	52.4565	100.619	68.5014	75.329	60.0773	67.6675	58.2255	51.6643	60.0516	96.708	69.4053	56.2601	51.5995	55.187
CA01g14220	0	0	0	0	0	0	0	0	0	0	0	0	0	0
CA01g14230	5.08895	6.00317	4.7118	3.4877	2.55631	4.80122	4.59868	3.88915	4.11275	4.99493	9.79496	7.30754	3.26564	6.21933
CA01g14240	0.413689	0.0954796	0	0	0.323471	0.13284	0.142749	0	0.981625	0	0.585643	0	1.34388	0
CA01g14250	0	0	0	0	0	0	0	0	0	0	0	0	0	0
CA01g14260	12.4231	6.85161	13.0198	13.626	32.7166	31.99	35.5798	50.7321	64.7249	30.881	31.3714	52.4534	63.8365	65.1649
CA01g14270	9.15255	10.6444	10.4263	12.9715	11.5969	12.4064	11.0965	10.0755	17.0838	17.4292	14.6172	8.97543	16.3472	13.3629
CA01g14280	6.39452	0	0.862923	0.933544	6.09279	3.34769	3.92711	2.04513	4.40044	4.34519	3.70611	3.6931	10.2728	0
CA01g14290	5.65846	3.61655	1.90898	1.65217	4.28269	2.15844	3.95811	2.24816	0	4.91857	2.46476	8.305	0	5.74101
CA01g14300	1.969	1.15677	1.4131	1.18903	4.79814	2.76518	3.76134	4.74872	2.6106	4.1377	11.2612	17.6465	8.78709	7.35469
CA01g14310	6.91451	6.70267	4.24558	1.64037	4.37558	2.42595	6.42392	4.86394	3.09288	6.89099	19.7473	14.5739	0	3.99049
CA01g14320	0	0	0	0	0	0	0	0	0	0	0	0	0	0
CA01g14330	0	0	0	0	0	0	0	0	0	0	0	0	0	0
CA01g14340	4.8551	4.13745	2.62073	0.531601	5.87162	3.6384	7.1581	4.7364	3.7554	3.4917	10.8817	1.78147	3.48588	4.13184
CA01g14350	3.22677	0	0.707597	0	4.35306	4.10633	2.95043	3.86368	3.60836	3.56305	10.646	0	0	0
CA01g14360	0.411578	0.75994	1.08306	1.17169	2.97974	2.23965	2.00176	1.48861	1.841	0	3.10103	3.62154	4.75406	5.42857
CA01g14370	0.19207	1.59587	1.51628	1.64037	0.596742	0.694155	0.772835	0.466477	0	1.08521	1.78162	3.66475	0	0
CA01g14380	0	2.84977	3.24917	1.75754	0	0	0	0	0	3.48817	0	0	0	0
CA01g14390	0	2.34359	1.11335	0	0.232276	0	1.13421	0.850279	0	1.86873	1.96228	0	0	0
CA01g14400	0	0.212783	0.101085	0.437432	0.0632675	0.074011	0.070936	0.0623319	0	0.627858	0	0	0	0
CA01g14410	0.42607	0.393349	0.186865	0.404316	0	0.119826	0.513476	0.385258	0	1.16065	2.41269	2.03239	0	0
CA01g14420	0	0	0	0	0	0	0	0	0	0	0	0	0	0
CA01g14430	0	0	0	0	0	0	0	0	0	0	0	0	0	0
CA01g14440	0	11.7228	7.53459	4.60721	1.19139	1.8198	2.63279	1.5219	5.33105	7.21369	6.46951	0	5.22882	1.36127
CA01g14450	0	0	0	0	0	0	0	0	0	0	0	0	0	0
CA01g14460	0	0	0	0	0	0	0	0	0	0	0	0	0	0
CA01g14470	0	0	0	0	0	0	0	0	0	0	0	0	0	0
CA01g14480	0	0	0.837943	0	0.313317	0.31637	0.442992	0	0	0	1.47687	0	0	0
CA01g14490	0	0	0	0	0	0	0	0	0	0	0	0	0	0
CA01g14500	0	0.168748	0	0	0	0.102811	0.178522	0	0	0	0.847751	0	0	0
CA01g14510	0	0	0	0	0	0	0	0	0	0	0	0	0	0
CA01g14520	0	0	0	0	0	0	0	0	0	0	0	0	0	0
CA01g14530	0	0	0	0	0.149516	0.0966776	0.0528997	0	0	0	0	0	0	0
CA01g14540	0	0	0.317783	0	0	0	0	0	0	0	0	0	0	0
CA01g14550	9.28495	5.94502	3.80946	3.97911	27.6105	11.5413	13.9847	13.4228	14.4815	14.5722	21.8208	31.3714	41.3686	30.7553
CA01g14560	0	0	0.964905	1.04387	1.08237	0	0.379581	0	0	0	0	0	0	0
CA01g14570	0	0.247148	0	0	1.42519	0.171928	1.09439	0.484129	0	0	0	2.3556	0	1.54499
CA01g14580	0	0	0	0	0	0	0	0	0	0	0	0	0	0
CA01g14590	0	0	0	0	0	0	0	0	0	0	0	0	0	0
CA01g14600	0	0	0	0	0	0	0	0	0	0	0	0	0	0
CA01g14610	6.31747	3.14047	1.70505	0.230574	2.55677	0.566054	2.88399	2.14791	0	3.76986	3.66146	3.6486	0	4.97611
CA01g14620	0	0	0	0	0	0	0	0	0	0	0	0	0	0
CA01g14630	0.825027	0.507778	0.241226	0.521936	3.06195	0.309368	0.721142	0.348586	1.38011	0	2.07205	0	0	11.2641
CA01g14640	0	0	0	0	0	0	0	0	0	0	0	0	0	0
CA01g14650	4.68677	1.96674	0.373731	2.02158	2.88165	2.35249	2.01993	2.24109	4.30814	4.81465	0	9.59685	0	2.45893
CA01g14660	4.15209	0.547603	3.12175	2.81436	7.64849	1.71547	3.8545	1.42164	2.9988	3.23162	3.35884	8.90688	0	3.42321
CA01g14670	0	0	0	0	0	0	0	0	0	0	0	0	0	0
CA01g14680	0	0	0	0	0	0	0	0	0	0	0	0	0	0
CA01g14690	1.00837	0.930926	0.884496	0	0.146193	0.333946	0.529776	0.181802	0	0	0	0	0	0
CA01g14700	0.504183	0	0	0	0	0	0.0775862	0.272702	0	0	0	0	0	0
CA01g14710	8.64314	5.16312	1.78386	0	3.07519	1.22498	2.05129	1.41533	2.55146	0	2.879	0	0	0
CA01g14720	0	0.839933	0	0	0.414609	0	0.76554	0.246047	0	0	0	0	0	6.63236
CA01g14730	0.788299	0.72776	0.345731	0	0.787818	0.253132	0.720789	0.396059	3.74839	1.0737	5.57054	1.88012	0	0
CA01g14740	0	0	0	0	0	0	0	0	0	0	0	0	0	0
CA01g14750	192.695	444.549	160.3	63.3115	228.499	72.0066	169.28	112.492	45.9052	58.9702	316.321	62.503	67.011	65.5017
CA01g14760	3.83179	1.86185	0.530698	0.574129	3.61971	2.7677	3.14562	3.42662	0.90209	3.33697	3.97436	1.92399	0	2.99221
CA01g14770	0	0	0	0	0	0	0	0	0	0	0	0	0	0
CA01g14780	13.7185	51.3092	19.1298	4.67315	22.8386	8.47447	14.3612	7.41089	6.88228	5.45753	53.3726	27.0152	12.6969	18.5129
CA01g14790	24.2008	11.5849	10.614	8.50562	46.9594	16.0233	18.1454	32.475	8.01858	18.8804	68.3189	162.827	108.27	63.5089
CA01g14800	0	0	0	0	0	0	0	0	0	0	0	0	0	0
CA01g14810	5.95101	3.89158	5.00248	4.47068	4.07315	1.91414	3.4066	2.41433	3.59785	2.49619	5.57239	8.95838	0	2.86203
CA01g14820	2.28309	1.58082	1.25165	1.08326	0.378307	1.16917	1.40576	1.88738	0	0	0	0	0	2.08043
CA01g14830	0	0	0	0	0	0	0	0	0	0	0	0	0	0
CA01g14840	6.44693	6.40965	10.005	14.5885	4.44308	6.01816	5.33369	5.85127	5.01439	2.1904	2.30005	3.72337	6.44402	3.61518
CA01g14850	0	0	0	0	0	0	0	0	0	0	0	0	0	0
CA01g14860	70.9007	127.42	155.616	155.194	93.8763	54.7591	88.2608	73.3595	57.6787	103.892	102.177	67.2913	108.756	77.0027
CA01g14870	3.22424	12.6069	10.6472	18.7177	2.50452	3.97541	3.46768	4.22525	6.46278	3.81862	4.81163	1.66886	1.77026	5.29117
CA01g14880	0	0	0	0	0	0	0	0	0	0	0	0	0	0
CA01g14890	0.181688	0	0.159369	0.172411	0	0	0.055918	0	0	0	0	0	0	0
CA01g14900	697.406	164.551	197.136	247.805	340.196	557.573	518.089	438.474	456.438	371.073	264.181	405.473	460.927	394.379
CA01g14910	0	0	0	0	0	0	0	0	0	0	0	0	0	0
CA01g14920	0	0	0	0.0929012	0	0	0	0	0	0	0	0	0	0
CA01g14930	0	0	0	0	0	0	0	0	0	0	0	0	0	0
CA01g14940	0	0	0	0	0	0	0	0	0	0	0	0	0	0
CA01g14950	0	0	0	0	0	0	0	0	0	0	0	0	0	0
CA01g14960	0	0	0	0	0	0	0	0	0	0	0	0	0	0
CA01g14970	0	0	0	0	0	0	0	0	0	0	0	0	0	0
CA01g14980	23.3103	19.8275	17.6899	30.8191	23.2126	29.3273	27.5225	39.4243	26.8427	29.9251	20.6242	24.5803	15.8292	43.5932
CA01g14990	3.7042	2.27982	1.62458	0.878769	1.17014	0.34725	1.03399	0.692347	0	0	2.32577	0	0	0
CA01g15000	4.79589	3.74641	1.61798	0.350079	1.48242	0.781533	0.834158	0.684651	0	2.00991	0	0	0	0
CA01g15010	2.35583	1.77947	1.12715	0.304847	1.23769	0.206314	1.02887	0.963601	0	0.583408	5.44728	0.803984	0	0.617996
CA01g15020	6.10104	4.22437	2.67579	1.92985	2.14841	1.11762	3.58706	1.29676	0	0	10.0194	0	4.74548	3.70632
CA01g15030	6.60021	9.14	5.78943	2.60968	8.83536	3.2846	6.35902	11.1754	0	8.64463	22.7338	38.0074	13.5002	8.08986
CA01g15040	6.0502	6.20617	1.17933	1.27584	3.23767	1.85586	4.42838	4.09264	0	0	0	5.91517	0	0
CA01g15050	3.06894	2.02375	2.40352	0.208018	1.45413	1.25097	2.57141	1.40774	2.7543	0	3.09811	2.01008	3.95628	1.43156
CA01g15060	0.502786	0.464174	1.02905	0.318077	0.413145	0.772214	1.14519	0.8345	1.59697	0	1.26275	0	4.11362	0.967224
CA01g15070	1.21206	0.186496	0.354389	0.095848	0.710313	0.400523	1.21554	0.687152	0.510648	1.12098	3.04884	0.963602	0	0.582918
CA01g15080	0.213035	0.196674	0	0.404316	0.0970827	0.211656	0.771218	0.302803	0	0	0	0	0	0
CA01g15090	0.205789	0	0	0	0	0	0	0	1.0404	0	0	0	0	0
CA01g15100	0.643638	0	0	0.305388	0.573259	0.846151	0.198093	0.174065	0	0	0	0	0	0
CA01g15110	0	0	0	0	0	0.303844	0	0	0	2.38597	0	4.75327	0	0
CA01g15120	0	0.349097	0.331686	0	0.328935	0	0.232759	0	0	0	0	0	0	0
CA01g15130	2.43959	3.60358	1.71193	0.463008	0.902026	1.24396	1.35097	0.667559	1.09124	0	0	0	0	1.77843
CA01g15140	6.72244	4.46844	4.12765	2.29652	25.5778	7.31451	9.80071	9.75148	5.10946	9.22717	13.2956	34.8993	41.5007	20.0846
CA01g15150	0	0	0	0	0	2.75448	1.11284	0	0	0	0	0	0	0
CA01g15160	3.04412	1.75646	0.667544	0.361088	2.09653	1.73361	2.90665	1.59424	1.90958	0	5.02172	3.63017	4.94447	2.77391
CA01g15170	49.7347	133.17	50.821	10.0554	63.3359	24.9204	42.0271	26.8515	18.5407	20.5965	138.584	37.1182	44.8408	39.488
CA01g15180	91.3876	46.0906	43.0496	28.5057	231.32	74.8769	75.0366	158.564	61.9932	98.5401	295.279	674.326	466.446	205.012
CA01g15190	3.86183	1.78262	1.12914	1.22155	5.17303	1.6923	1.96822	3.0753	0	0	2.98517	6.1404	0	13.0986
CA01g15200	0	0	0.327591	0	0	0	0.249814	0	1.88814	0	0	0	0	0
CA01g15210	0	0	0	0	0.149035	0	0	0	0	0	0	0	0	2.42612
CA01g15220	0	0	0	0.175575	0.0843165	0.406717	0	0.262985	0	0	0	1.62803	0	0
CA01g15230	0	0	0	0.48655	0	0.288394	0.185163	0	0	2.79344	0	0	0	0
CA01g15240	0	0	0	0	0.0910012	0.0932343	0.108213	0	0	0	0	0	0	0
CA01g15250	0	0	0	0	0	0	0	0.316448	0	0	0	0	0	0
CA01g15260	0.724574	0.668929	0.635566	0.34379	0.878036	0.563717	0.596171	0.812575	0	0	0	0	0	2.64103
CA01g15270	5.18588	0.797937	0	0	13.1498	1.59632	15.8525	6.76067	3.8661	8.52649	6.51217	0	0	0
CA01g15280	0	0	0	0	0	0	0	0	0	0	0	0	0	0
CA01g15290	100.061	112.632	125.093	71.9239	104.021	132.979	132.497	202.723	76.6364	120.639	146.222	201.783	174.539	119.297
CA01g15300	9.40386	7.53109	6.16166	6.02083	14.3056	19.3024	17.4977	15.9978	17.1653	20.5227	13.1604	7.5583	20.5886	16.5718
CA01g15310	0.535416	0	0.234822	0	0.121998	0.451733	0.28143	0	1.34347	1.18243	0	0	0	0
CA01g15320	0.192681	0	0	0	0.189587	0	0.202558	0	0	0	0	0	0	0
CA01g15330	0	0	0	0.264576	0.121266	0	0.272307	0	0	1.5753	0	0	0	0
CA01g15340	0	0.469374	0	0	0	0	0.170042	0	0	0	0	0	0	0
CA01g15350	0.341819	0	0.299829	0	0.343429	0.531869	1.60776	0.264601	1.71539	0	0	0	3.94829	0
CA01g15360	0.787786	0.290914	1.24382	0.897077	0.438957	0.36705	0.370538	0.353385	0	0	0	0	0	0.909291
CA01g15370	1.02546	0	0.599658	0.324367	0.304442	1.091	0.488275	0.369766	0	1.50977	1.58534	0	0	0
CA01g15380	1.03128	2.53889	0.301533	0.32621	1.69466	0.38671	1.28115	0.585089	0	0	1.59435	0	0	0
CA01g15390	0.737829	0.408699	0.129438	0.140032	0.212443	0.324382	0.694082	0.323976	1.48109	0	0	0	0	1.07574
CA01g15400	0	0	0	0	0	0	0	0	0	0	0	0	0	0
CA01g15410	8.35503	9.64173	8.08682	11.8243	8.43634	8.01298	7.69354	6.13008	9.54511	17.2436	7.54117	9.42385	9.48229	9.79111
CA01g15420	0	0	0	0	0	0	0	0	0	0	0	0	0	0
CA01g15430	5.6943	9.5283	10.77	7.09219	9.77538	15.2477	10.9549	12.9889	11.3511	12.0848	16.8446	10.6328	8.34089	12.2529
CA01g15440	9.81595	14.7465	15.2634	15.073	9.02601	9.50598	10.1151	9.3876	12.0923	15.4676	8.33241	6.57389	10.2109	14.4106
CA01g15450	0	0	0	0	0	0	0	0	0	0	0	0	0	0
CA01g15460	76.3328	114.316	99.6776	87.0118	162.913	169.879	176.352	167.364	159.022	176.302	172.502	126.731	141.718	117.907
CA01g15470	0	0	0	0	0	0	0	0	0	0	0	0	0	0
CA01g15480	86.1821	136.063	135.521	140.652	93.8441	99.9133	96.5141	83.5488	95.6281	112.986	85.1822	84.5041	73.4624	97.4479
CA01g15490	9.24727	8.79738	8.60591	9.68475	6.90919	7.46712	6.58976	6.21259	7.75958	8.78876	6.42664	4.86841	8.33605	10.4073
CA01g15500	0	0	0	0	0	0	0.094466	0.148074	0	0	0	2.61175	0	0
CA01g15510	0	0	0	0	0	0	0	0.15134	0	0	0	0	0	0
CA01g15520	0	0	0	0	0	0	0	0	0	0	0	0	0	0
CA01g15530	1.35959	0	0	0	0	0	0	0	0	0	0	0	0	0
CA01g15540	0	0	0	0	0	0	0	0	0	0	0	0	0	0
CA01g15550	0	0	0	0	0	0	0	0	0	0	0	0	0	0
CA01g15560	20.4306	30.3341	21.0154	34.6276	21.8603	24.42	24.0119	18.6853	30.0055	26.0733	10.7487	18.7988	17.3723	26.8295
CA01g15570	21.2574	7.29645	6.45443	4.39649	96.8291	34.2401	27.8351	43.7842	11.8936	15.343	79.4683	240.572	142.487	84.9137
CA01g15580	91.8107	47.2624	44.9052	30.9147	226.217	81.2503	76.1486	171.774	58.4705	82.6704	259.133	635.925	456.499	213.004
CA01g15590	9.48165	4.16833	3.56439	1.71382	21.1556	5.8918	6.74274	6.63743	11.1166	3.98849	11.8583	31.2863	55.319	26.9962
CA01g15600	10.2982	3.56525	2.25829	3.05388	18.2386	3.79235	3.51626	5.09306	3.23004	10.7799	9.69897	28.9171	27.8132	26.28
CA01g15610	0.213411	0.492553	0.467987	0.405029	0.79465	0.635157	0.286602	0.898657	0	0	0	1.87783	1.23253	0
CA01g15620	7.49766	9.32528	7.03334	9.68411	10.027	8.34687	8.99261	7.84355	7.91871	7.9919	5.39039	5.24873	5.70274	12.0366
CA01g15630	0	0	0	0	0	0	0	0	0	0	0	0	0	0
CA01g15640	15.0617	16.0261	29.3339	19.3799	13.6934	12.0623	12.6387	13.447	18.9953	6.53065	5.47539	13.5263	11.0314	8.98285
CA01g15650	0	0.144704	0	0.148738	0	0	0	0	0	0	0	0	0	0
CA01g15660	19.8196	20.3841	22.8749	13.8583	30.2059	26.9923	27.4022	31.7056	30.4441	23.9375	30.9929	33.5011	30.6874	24.6147
CA01g15670	67.1627	92.4948	79.3612	77.9552	120.184	122.956	105.513	86.409	83.2286	140.098	137.659	113.203	134.094	93.7215
CA01g15680	0	0	0	0	0.186604	0.218291	0	0.394671	0	0	0	0	0	0
CA01g15690	0	4.75366	1.12914	0.610776	0	0.775386	1.29491	0.597249	0	0	0	0	0	0
CA01g15700	24.6784	42.2591	41.1989	47.97	27.7943	28.8038	34.6594	31.2171	30.7024	31.244	38.1759	45.7592	32.7168	22.209
CA01g15710	0.0936563	0	0	0	0	0	0	0	0.418927	0	0	0	0	0
CA01g15720	0	0	0	0	0	0	0	0	0	0	0	0	0	0
CA01g15730	0	0	0	0	0	0	0	0	0	0	0	0	0	0
CA01g15740	0	0	0	0	0	0	0.062069	0.109081	0	0	0	0	0	0
CA01g15750	17.756	22.4636	22.497	10.6089	26.2152	32.3151	25.9475	26.3436	21.333	30.7424	46.8846	21.4482	16.1415	27.0205
CA01g15760	0	0	0	0	0	0	0	0	0	0	0	0	0	0
CA01g15770	0	0	0	0	0	0	0	0	0	0	0	0	0	0
CA01g15780	0	0	0	0	0	0	0	0	0	0	0	0	0	0
CA01g15790	0	0	0	0	0	0	0	0	0	0	0	0	0	0
CA01g15800	0	0.282099	0	0	0	0	0	0	0	0	0	0	0	0
CA01g15810	0	0	0	0	0	0	0	0	0	0	0	0	0	0
CA01g15820	0	0	0	0	0	0	0	0	0	0	0	0	0	0
CA01g15830	0	0	0	0	0	0	0	0	0	0	0	0	0	0
CA01g15840	89.1502	67.6925	89.0939	88.2106	110.492	119.932	105.892	114.604	145.92	105.349	141.272	153.828	149.546	157.735
CA01g15850	0.192375	0.799205	0.674973	1.00404	0.652545	0.832286	0.910968	0.774812	0.8605	0.543466	0.724724	0	1.11104	0.701195
CA01g15860	0	0	0	0	0	0	0	0	0	0	0	0	0	0
CA01g15870	47.7828	80.6097	110.964	73.3972	75.2064	92.712	75.5236	103.335	62.0705	106.808	111.892	75.2255	93.7015	65.6738
CA01g15880	0.417255	0	0	0.395951	0.181481	0.414554	0.150684	0	0	0	0	0	0	0
CA01g15890	23.8658	49.6709	46.459	42.3147	21.665	24.9669	21.1344	24.2486	24.584	23.037	34.6604	17.65	24.6239	30.848
CA01g15900	0	0	0	0	0	0	0	0	0	0.851048	0	0	0	0
CA01g15910	0	0	0	0	0	0	0	0	0	0	0	0	0	0
CA01g15920	0	0	0	0	0	0	0	0	0	0	0	0	0	0
CA01g15930	19.266	28.7079	29.6479	25.3387	28.3765	34.3621	27.5306	29.5378	17.9715	33.0561	41.9556	26.4596	14.6058	23.2737
CA01g15940	2.1245	3.06992	1.86352	1.49011	2.49693	3.91303	2.29875	2.74358	5.78112	7.089	4.23425	3.96223	2.79125	4.16429
CA01g15950	225.776	675.716	858.824	652.547	221.065	243.776	253.083	339.61	252.511	332.879	712.668	299.366	265.338	328.696
CA01g15960	0	0	0	0	0	0	0	0	0	0	0	0	0	0
CA01g15970	3.66679	5249.81	1041.66	871.791	8.34788	34.7676	205.23	561.542	109.294	2349.67	2816.68	71.3563	13.9235	91.0242
CA01g15980	0	0	0	0	0.158457	0	0.239965	0	0	0	0	0	0	0
CA01g15990	0	0	0	0	0	0	0	0	0	0	0	0	0	0
CA01g16000	59.0311	45.2638	33.0288	37.4068	58.6008	59.6311	57.347	48.912	54.7792	67.2223	47.563	51.0707	69.2891	60.7874
CA01g16010	33.4884	21.9992	21.4141	31.8793	12.4699	12.4105	12.2348	9.46277	14.0783	15.4759	9.5415	12.4208	14.8686	29.1383
CA01g16020	11.0947	15.1061	14.1426	14.3154	11.1411	10.9491	11.7784	8.69463	16.3487	10.7178	12.7548	9.30391	11.2239	13.7596
CA01g16030	32.1483	33.669	33.8389	44.7101	23.8944	23.5934	23.8224	22.2842	29.0718	31.2443	16.2573	12.1881	27.6544	35.2337
CA01g16040	1.68061	5.4304	7.3708	1.5948	5.01322	6.98307	5.09874	6.05581	3.75871	3.71151	17.4209	0	17.5494	6.12572
CA01g16050	7.5086	8.39833	7.21951	9.72868	7.81562	8.89473	6.87264	4.83003	11.3903	8.2652	5.82034	3.43882	5.00368	2.73787
CA01g16060	5.64883	4.8033	4.95492	4.72563	3.11704	3.30838	2.9388	2.67854	3.53565	3.20793	2.65125	1.82518	0.858535	2.06401
CA01g16070	4.76682	4.06222	2.25144	5.91527	2.02791	3.45645	1.70512	1.87229	9.22804	6.14125	0	0	0	5.44039
CA01g16080	0	0	0	0	0	0	0	0	0	0	0	0	0	0
CA01g16090	0	0	0	0	0	0	0	0	0	0	0	0	0	0
CA01g16100	0	0	0	0	0	0	0	0	0	0	0	0	0	0
CA01g16110	0	0	0	0.166414	0.0762748	0.112625	0.114486	0.0678758	0	0	0	0	0	0
CA01g16120	27.4248	41.7467	39.481	43.5067	28.5428	30.0019	24.8653	25.3237	38.6385	38.0146	35.3139	25.2135	37.7186	39.4497
CA01g16130	1.64073	73.6536	31.1223	29.7769	2.06256	5.45155	6.86601	6.68639	7.57039	28.068	20.228	6.99287	1.91428	3.8887
CA01g16140	9.59574	10.2852	5.70642	3.00955	6.87586	5.34118	9.41996	5.19025	4.63712	3.77594	14.0854	5.59016	3.33375	3.33078
CA01g16150	0	0	0	0	0	0	0	0	0	0	0	0	0	0
CA01g16160	0.844999	0.156021	0.296479	0.160371	0.413097	0.217071	0.697174	0.339637	0	0	2.54666	0	0	0
CA01g16170	0	0	0.37907	0	0	0	0.156066	0	0	0	0	0	0	0
CA01g16180	1.5317	0.989845	0.537415	0	0.966133	0.717961	1.5458	0.485674	0.768668	0.834495	2.73179	0	1.76923	0
CA01g16190	0.363375	0.167734	0.159369	0	0.182543	0.218878	0.259534	0.168593	0	0.802489	0	1.73333	0	0
CA01g16200	0.378137	0	0	0	0	0.212691	0.136558	0.585429	0	0	0	0	0	0
CA01g16210	0.39287	0	0	0	0.736471	0	0.262792	0.364555	0	0	0	0	0	0
CA01g16220	39.8763	31.7361	56.3866	44.6907	27.7217	30.6524	27.0041	35.4922	34.792	19.176	36.1264	23.3764	24.0545	41.7183
CA01g16230	50.6748	53.4508	49.0194	54.6041	49.8518	42.2034	45.4281	39.2157	60.6612	57.6019	54.9053	67.5307	62.0485	66.3925
CA01g16240	0	0	0	0	0	0	0	0	0	0	0	0	0	0
CA01g16250	70.0039	144.114	116.345	110.962	102.762	101.407	95.8137	94.4622	109.156	144.332	115.789	76.4727	101.995	111.811
CA01g16260	0	0	0	1.01317	0	0	0	0.192496	0	0	0	0	0	0
CA01g16270	2.07198	1.14772	0	2.35944	1.69523	1.56376	1.95793	2.47235	0	2.34137	1.92196	7.06471	3.86789	3.0209
CA01g16280	1.58457	1.06392	1.51628	1.09358	1.77694	2.0446	1.79405	2.35823	2.09555	3.01981	3.2373	1.08155	3.21639	3.76295
CA01g16290	0	0	0	0	0	0	0	0	0	0	0	0	0	0
CA01g16300	0	0	0	0	0	0	0	0	0	0	0	0	0	0
CA01g16310	0	0	0	0	0	0	0	0	0	0	0	0	0	0
CA01g16320	0	0	0	0	0	0	0	0	0	0	0	0	0	0
CA01g16330	5.91867	0.607126	1.15369	0.624054	5.29219	7.84174	4.14367	9.66756	9.20796	0	8.67884	4.93751	0	8.58934
CA01g16340	0	0	0	0	0	0	0	0	0	0	0	0	0	0
CA01g16350	7.94798	9.5838	8.10985	5.84904	6.72331	8.90376	7.40454	6.62916	7.80433	7.18251	7.43548	6.95781	1.51397	5.44041
CA01g16360	36.4435	68.4723	69.178	52.5497	40.3016	42.7615	34.3436	39.2712	40.4761	35.8498	46.2553	48.5323	37.1591	37.0173
CA01g16370	0	0	0	0	0	0	0	0	0	0	0	0	0	0
CA01g16380	0.218419	0	0.191588	0	0.119911	0.263127	0.0788781	0.0845384	0	0	0	0	0	1.59225
CA01g16390	0.29228	3.77767	2.051	2.49621	2.92428	4.34817	3.24137	3.23022	2.77416	2.94236	3.55776	0	6.10415	4.29896
CA01g16400	217.763	296.821	282.4	237.735	276.87	331.643	322.032	328.459	329.046	330.456	326.099	347.731	281.462	292.556
CA01g16410	3.08946	8.08123	5.19406	4.39759	3.87168	2.11896	4.15347	4.81658	3.73564	3.94247	3.84601	4.91232	0	8.60209
CA01g16420	0	0	0	0	0	0	0	0	0	0	0	0	0	0
CA01g16430	13.962	19.2215	22.7749	16.7358	20.6148	21.343	16.7169	19.3745	16.7116	21.7752	25.71	20.1707	10.0417	25.8575
CA01g16440	0.404695	0.186808	0.887454	0.192016	0.111088	0.227629	0.139645	0.187764	0	0.893742	0	0	0	0
CA01g16450	3.55894	6.57124	3.12175	4.3904	6.82291	6.43735	7.00524	4.4199	5.19049	7.09367	0	3.13156	0	0
CA01g16460	0	0	0	0	0	0	0	0	0	0	0	0	0	1.27104
CA01g16470	4.70571	8.06802	9.43462	9.56882	7.70049	7.619	8.6892	8.7123	3.3736	0	3.11784	0	0	0
CA01g16480	53.0392	106.544	60.6678	70.5648	87.5413	113.832	96.9487	63.7251	91.1819	110.33	87.3662	82.605	82.4912	79.5669
CA01g16490	41.2438	58.8315	28.9274	55.4521	38.5078	40.7651	38.1541	21.3405	56.1348	64.452	12.966	29.757	30.9683	37.1456
CA01g16500	12.7099	18.5956	20.7324	22.9934	9.28996	11.2092	12.0317	11.4627	10.2718	13.8549	16.6938	7.03058	10.3868	15.9859
CA01g16510	4.25404	3.70916	3.10956	4.26112	2.79286	3.66768	3.26454	3.54061	1.05714	1.04386	1.33829	4.50936	4.41182	4.45073
CA01g16520	10.1203	12.3898	10.228	13.7791	8.30088	9.86968	9.21671	8.53194	17.1146	21.7237	8.07314	3.75072	2.0535	17.326
CA01g16530	3.61696	14.8746	9.80637	7.17662	7.21638	8.08975	6.50902	7.82765	4.77106	10.336	17.5933	14.2856	10.6653	4.83633
CA01g16540	23.153	67.7132	76.0469	54.3659	19.7283	23.3846	24.5657	30.0735	21.0811	39.1943	35.8923	24.7221	23.8608	31.9193
CA01g16550	0	0	0.270764	0	0	0.371869	0.0950036	0	0	0	0	0	0	0
CA01g16560	0	0	0	0	0	0.777115	0	0	0	0	0	0	0	0
CA01g16570	8.70532	5.08995	4.58156	6.88404	5.41265	4.99229	4.01601	3.38305	7.14451	3.8613	4.23084	2.17866	8.12536	2.95269
CA01g16580	0	0	0	0	0	0	0	0	0	0	0	0	0	0
CA01g16590	0	0	0	0	0	0	0	0	0	0	0	0	0	0
CA01g16600	0	0	0.835744	0	0	0	0	0	0	0	0	0	0	0
CA01g16610	0	0	0	0	0	0	0	0	0	0	0	0	0	0
CA01g16620	0	0	0	0	0	0	0	0	0	0	0	0	0	0
CA01g16630	13.6209	57.9026	58.6268	33.6662	14.6222	20.3515	19.1571	27.3163	17.3606	23.2664	60.6343	8.42223	42.224	15.2835
CA01g16640	0	0	0	0	0	0	0	0	0	0	0	0	0	0
CA01g16650	0.347712	0	0	0	0	0	0.119983	0.188071	0	0	0	0	0	0
CA01g16660	6.265	1.15677	2.04114	2.37805	1.86876	2.51364	1.62878	2.39031	0.898295	2.5926	0	4.26292	0	1.03304
CA01g16670	1.96861	1.09046	0.97851	0.87178	2.33452	2.95058	3.09259	2.04991	5.80154	3.55307	1.10311	1.74474	2.12842	4.88869
CA01g16680	18.7699	27.0921	17.6342	19.9815	22.0316	28.4739	27.0547	17.9107	25.0076	15.9361	16.1013	10.3201	17.0289	16.6564
CA01g16690	14.2464	16.8149	17.2417	17.0271	9.01651	9.11901	8.40494	9.07087	11.1034	9.77444	12.1697	7.30223	4.6078	5.92316
CA01g16700	2.90875	15.038	9.69544	9.93685	1.60868	6.75134	4.73434	4.74802	2.91946	13.4475	9.88273	5.1189	12.1496	7.67308
CA01g16710	6.13788	8.09501	8.84496	6.65657	4.20483	5.80128	5.84698	6.23549	2.21651	15.0886	5.33665	8.04031	0	8.31281
CA01g16720	9.71564	15.7646	14.9783	14.8072	11.0169	13.7672	11.5721	11.4784	11.2799	11.4494	15.4963	8.60595	5.82235	13.7769
CA01g16730	4.71319	13.6753	6.66536	7.48467	15.7096	24.52	21.9538	12.9806	18.7956	26.5542	16.5119	14.5975	13.0993	10.1
CA01g16740	0	0	0.314022	0	0	0	0.110182	0	0	0	0	0	0	0
CA01g16750	7.81256	11.7414	11.4745	11.3791	6.44864	6.8589	6.88475	5.91374	8.85441	9.29588	9.85147	3.09744	4.45951	4.79279
CA01g16760	13.5033	19.5899	25.0735	17.1407	14.547	14.1749	14.3296	19.2252	12.7424	22.97	29.1195	16.1982	10.3813	17.1583
CA01g16770	5.13218	9.27589	7.10133	9.8089	3.7882	4.37071	3.65248	3.23446	5.9043	8.07414	5.75323	3.69695	3.22792	4.74843
CA01g16780	0	0.410703	0	0	0	0	0	0	0	0	0	0	4.1523	0
CA01g16790	8.08551	8.75156	8.8042	8.20185	5.01878	5.32009	6.42392	4.97953	4.20795	10.5707	10.2309	2.4533	0	4.06499
CA01g16800	14.4791	5.72877	5.89664	10.3049	19.211	18.9732	15.0272	14.2905	10.3996	14.8751	8.69284	9.10027	15.6263	13.5745
CA01g16810	19.1873	14.8567	24.7025	22.1723	37.2408	21.8889	21.8344	18.6701	26.4039	22.4325	13.9371	27.7304	25.7647	27.2043
CA01g16820	11.9976	9.96856	9.17069	12.6861	3.69225	7.33909	5.05953	7.32261	3.16007	2.44783	4.84464	1.63512	9.13871	8.05335
CA01g16830	0.623731	1.72749	0.547111	0.591886	0.826816	3.54335	1.49013	1.2535	0	2.75494	2.89284	0	0	0
CA01g16840	0.353813	0	0	0.335748	0.351805	0.52574	0	0.205414	0.791307	1.96335	1.3329	0	2.29875	0
CA01g16850	0	0	0	0.478441	0	0	0	0.195143	0	0	0	0	0	0
CA01g16860	47.5823	35.2006	34.5506	46.648	40.5121	37.8417	37.2942	40.2756	22.8965	33.8346	26.6242	32.5795	24.9912	29.5318
CA01g16870	0	0	0	0	0	0	0	0	0	0	0	0	0	0
CA01g16880	14.5269	15.1797	12.8824	14.0881	19.4369	19.454	19.5386	16.0495	21.6083	18.8943	14.194	25.5433	23.5839	12.3982
CA01g16890	45.8791	47.2494	74.5542	46.1385	25.4587	22.821	27.6265	27.4749	19.63	28.5274	27.7516	15.4453	20.1423	21.1277
CA01g16900	0	0	0.0954492	0	0	0	0	0	0	0	0	0	0	0
CA01g16910	0	0	0	0	0	0	0	0	0	0	0	0	0	0
CA01g16920	8.81096	17.8955	45.8564	25.0833	5.00719	2.9432	3.19013	6.23659	2.96969	0	9.97868	5.1686	7.63273	4.35759
CA01g16930	0	0	0	0	0	0	0	0	0	0	0	0	0	0
CA01g16940	0	0	0	0	0	0	0	0	0	0	0	0	0	0
CA01g16950	0	0	0	0	0	0	0	0	0	0	0	0	0	0
CA01g16960	0	0	0	0	0	0	0	0	0	0	0	0	0	0
CA01g16970	0	0	0	0	0	0	0	0	0	0	0	0	0	0
CA01g16980	0	0	0	0	0	0	0	0	0	0	0	0	0	0
CA01g16990	68.5374	59.3465	48.5091	50.6849	83.7923	91.8561	95.1916	92.9372	68.7777	69.9284	52.1305	54.1473	62.3239	73.534
CA01g17000	0	0	0	0	0	0	0	0	0	0	0	0	0	0
CA01g17010	0	0	0	0	0	0	0	0	0	0	0	0	0	0
CA01g17020	16.6141	4.4793	3.03071	8.02246	13.6616	12.1462	13.912	9.92921	21.1688	16.006	10.8396	13.7984	10.3793	18.3094
CA01g17030	11.2272	2.47607	1.36778	4.91265	4.69176	4.28519	3.90855	2.72196	12.4649	8.83123	1.22105	3.65835	5.02401	5.88115
CA01g17040	9.39836	1.898	0.25762	4.3199	2.66611	2.33907	1.97854	2.13976	4.92386	4.83002	1.10644	1.10255	1.37066	3.83602
CA01g17050	5.12529	8.26684	4.49568	5.31084	4.42232	9.22172	5.17763	4.44145	11.5007	9.61171	4.62849	3.98078	3.94611	6.29806
CA01g17060	0	0	0	0	0	0	0	0	0	0	0	0	0	0
CA01g17070	5.98717	6.69103	5.5281	3.58831	6.50132	13.231	8.6852	7.77044	10.601	7.60905	6.20994	3.00624	0	2.33767
CA01g17080	428.737	142.251	151.955	196.195	480.865	338.437	393.934	404.351	438.053	300.176	226.41	430.955	383.659	459.767
CA01g17090	4914.04	833.458	1589.4	2259.48	5349.87	3999.2	4225.45	4656.32	3555.47	2603.97	2400.6	4368.03	4094.89	4059.56
CA01g17100	0	0	0	0	0	0	0	0	0	0	0	0	0	0
CA01g17110	16.3131	21.2665	19.8127	24.4111	17.2754	17.5154	17.7261	17.5046	20.3503	22.4977	13.6086	23.9779	21.1088	21.0673
CA01g17120	17.8875	6.79981	16.767	18.472	16.6284	14.5343	11.6176	11.3891	14.3243	6.99086	14.794	13.1121	13.2662	19.0145
CA01g17130	14.6376	7.20717	7.98899	15.4336	9.85073	7.11874	6.40667	5.94199	12.9059	6.08232	11.3119	15.9753	3.75724	21.862
CA01g17140	15.7977	8.06802	12.6778	19.7756	14.0639	10.5621	8.94846	8.22248	9.79173	13.8137	0	0	4.36762	14.0892
CA01g17150	0	0	0	0.531601	0	0	0	0	0	0	0	0	0	0
CA01g17160	0	0	0	0	0	0	0	0	0	0	0	0	0	0
CA01g17170	3.18431	5.87953	3.72419	3.02173	2.88577	4.85582	2.13973	4.16387	3.86021	8.23416	7.19417	0	0	5.90569
CA01g17180	8.7104	5.65076	5.57542	10.723	22.5804	31.1358	26.1439	26.0657	33.4939	26.8501	17.1629	26.7599	16.243	20.6435
CA01g17190	4.81775	0.517181	0.982773	2.1264	1.46447	1.97513	1.51913	1.47157	0	0	0	0	1.04576	0.646607
CA01g17200	12.1004	19.323	37.2923	34.1374	10.3511	12.3643	12.0349	15.5953	7.86151	4.73675	7.34954	7.78847	14.8572	14.8279
CA01g17210	567.644	1020.93	666.548	558.391	1361.8	1623.32	1405.18	1080.39	1371.45	1482.84	1412.53	1729.73	1359.19	923.759
CA01g17220	0	0	0	0	0	0	0.262263	0	0	0	0	0	0	0
CA01g17230	5.48064	4.16684	3.7705	5.40477	4.99741	5.11201	5.75067	4.25451	5.18255	4.78027	5.54871	8.13507	3.79583	7.50256
CA01g17240	0	0	0	0	0	0	0	0	0	0	0	0	0	0
CA01g17250	0	0	0	0	0	0	0	0	0	0	0	0	0	0
CA01g17260	0	0	0	0	0	0	0	0	0	0	0	0	0	0
CA01g17270	0	0	0	0	0	0	0	0	0	0	0	0	0	0
CA01g17280	204.535	57.491	51.8745	83.7272	149.756	141.371	129.995	106.394	159.523	111.486	67.7876	147.729	137.502	174.231
CA01g17290	0	0	0	0	0.150979	0.485986	0.453965	0.87518	1.38011	0	0	0	0	0
CA01g17300	37.1587	21.1108	38.0264	30.2887	35.7372	30.4904	26.0764	24.0523	34.4264	19.5784	18.7144	18.852	21.6423	26.3137
CA01g17310	0	0	0	0	0	0	0.154644	0	0	0	1.26889	0	0	0
CA01g17320	0	0	0	0	0	0	0	0	0	0	0	0	0	0
CA01g17330	0	0	0	0	0	0	0	0	0	0	0	0	0	0
CA01g17340	210.593	266.746	277.255	320.187	237.17	231.693	242.185	246.624	217.255	219.492	291.772	206.267	184.21	241.242
CA01g17350	0.625343	0.577318	0.274262	0.296708	3.39546	2.8938	2.60751	1.5304	4.63373	2.394	0	3.72317	3.49065	0
CA01g17360	15.1972	20.3833	29.1758	24.0808	15.967	15.5347	15.4346	15.6016	18.5306	14.3461	17.3182	18.0522	23.7611	20.1611
CA01g17370	1.52526	0.938749	1.78386	1.44738	1.69559	2.09718	2.26465	1.66621	2.5704	5.64257	2.35803	3.81723	0	3.7717
CA01g17380	11.902	15.1085	6.95997	15.0591	9.40982	8.71676	9.17042	8.89396	12.2101	15.4886	8.33658	8.45449	4.62879	16.6334
CA01g17390	12.8961	14.9455	14.9221	12.8886	12.8551	15.0553	14.9496	16.7261	13.292	19.3662	14.8217	10.1823	21.4569	19.0488
CA01g17400	8.30773	6.83605	5.38618	7.36942	12.9981	12.2931	13.8421	14.6384	11.0146	10.0745	12.5142	4.90128	7.80431	12.6636
CA01g17410	14.6878	18.0498	17.3202	17.3531	12.3139	11.3905	13.0836	12.8225	9.84831	11.6131	11.3936	7.39836	19.8476	11.2557
CA01g17420	0	0	0	0	0	0	0	0	0	0	0	0	0	0
CA01g17430	17.6572	17.4998	23.1184	23.4087	18.9626	18.8335	18.7117	16.3965	19.3212	16.6738	17.1534	26.7752	16.7442	24.6234
CA01g17440	25.614	61.1557	29.4402	17.182	72.4285	232.728	127.727	131.184	147.742	210.128	175.78	153.006	138.39	47.656
CA01g17450	0	0	0	0	0	0	0	0	0	0	0	0	0	0
CA01g17460	9.9236	16.3528	16.4732	16.505	8.84454	11.4815	11.855	8.57142	7.28796	9.6701	10.1008	12.2008	3.85161	9.54642
CA01g17470	8.31071	14.4242	19.8283	12.6182	14.6844	14.6901	14.2343	16.0676	12.8641	21.3163	27.5238	9.02159	22.5245	9.23134
CA01g17480	0.643638	0	0	0	0	0	0	0	0	0	0	0	0	0
CA01g17490	0	0	0	0	0	0	0	0	0	0	0	0	0	0
CA01g17500	0	0	0	0	0	0	0	0	0	0	0	0	0	0
CA01g17510	0	0	0	0	0	0	0	0	0	0	0	0	0	0
CA01g17520	1.20602	0.927833	1.5868	0.762963	0.826447	0.570938	1.01052	1.0905	0	1.0951	0	3.2778	0	0
CA01g17530	0	0	0	0	0	0	0	0	0	0	0	0	0	0
CA01g17540	3.66026	2.88223	1.69974	3.98417	2.7016	2.93325	2.96216	2.25604	3.97378	3.34055	0.609611	1.75555	5.89553	6.61416
CA01g17550	0	0	0	0	0	0	0	0	0	0	0	0	0	0
CA01g17560	0	0	0	0	0	0	0	0	0	0	0	0	0	0
CA01g17570	0	0	0	0	0	0	0	0	0	0	0	0	0	0
CA01g17580	0	0.905766	0	0.31034	0.328578	0	0.100652	0	0	0	0	0	0	2.42612
CA01g17590	0	0	0	0	0	0	0.0389554	0.160437	0	0	0	0	0	0
CA01g17600	0	0	0	0	0	0	0	0	0	0	0	0	0	0
CA01g17610	0	0	0	1.47213	0	0	0	0	0	0	0	0	0	0
CA01g17620	3.6871	3.86811	3.96921	2.54462	3.2356	4.24826	4.28062	4.33188	5.63196	3.30667	8.50366	2.8572	1.5643	5.34517
CA01g17630	0	0	0	0	0	0	0	0	0	0	0	0	0	0
CA01g17640	0.65763	0.607126	0.524405	0.907714	0.943665	1.49804	1.19718	1.01487	1.40453	1.46775	0.277278	1.42378	0	1.74329
CA01g17650	0.545063	0	0	0	0	0	0	0	0	0	0	0	0	0
CA01g17660	23.4599	15.9587	12.4551	18.1612	27.0446	18.8424	22.9905	31.5595	29.7157	22.9289	41.5365	42.7792	48.9623	31.9979
CA01g17670	21.925	80.4525	81.7956	61.6267	75.8386	89.9218	79.3838	87.2184	73.5892	91.9867	115.689	143.702	119.055	92.5413
CA01g17680	6.66756	9.27126	11.8414	11.092	7.54338	7.08779	6.35057	6.60728	8.97777	11.5293	5.70761	7.66425	3.92206	6.95759
CA01g17690	0	0	0	0	0	0.141794	0	0.0975714	0	0	0	0	0	0
CA01g17700	0	0	0	0	0	0	0	0	0	0	0	0	0	0
CA01g17710	2.35722	0	0	1.49124	0.77312	0.50462	0.542259	0	0	6.94101	0	0	0	10.3636
CA01g17720	0.743267	4.66607	5.47649	4.37298	1.67809	3.25875	4.25193	4.23725	2.90848	5.20931	6.83372	2.53427	3.86325	4.76017
CA01g17730	0	0	0	0	0	0	0	0	0	0	0	0	0	0
CA01g17740	0.746938	0.344787	0.655182	0.531601	0.268833	0.119925	0.134872	0.502114	0	2.85951	0.866067	1.40201	0	1.07768
CA01g17750	1.23473	1.13991	1.44407	1.17169	0.920708	0	0.290654	0.1593	0	0	4.66124	0	3.84158	2.37529
CA01g17760	0	0.290914	0.276405	0	0.44711	0.828523	0.341394	1.25162	0	0	0	0	0	0
CA01g17770	10.7179	13.9101	12.467	12.1606	9.36959	10.6962	9.93049	7.70259	11.25	12.3129	11.927	8.67053	7.43722	7.3431
CA01g17780	18.0065	12.4123	13.2674	10.4801	11.2644	15.5115	15.2958	21.7197	23.2074	7.35301	14.8269	16.3264	13.148	13.7297
CA01g17790	9.23694	5.54292	7.08947	8.76533	5.22099	4.82336	5.42932	7.46003	5.70282	5.86087	0	2.20304	9.13353	3.4262
CA01g17800	0	0	0	0	0	0	0	0	0	0	0	0	0	0
CA01g17810	0	0	0	0	0	0	0	0	0	0	0	0	0	0
CA01g17820	1.50784	2.95808	1.65326	3.57713	4.97976	3.57977	3.52186	2.3207	1.90578	1.85936	0	1.41511	3.93632	6.03547
CA01g17830	2.16078	2.74291	2.13227	2.05046	2.8338	1.16593	2.26836	2.52669	5.27455	3.85751	2.03505	4.05581	0	5.53148
CA01g17840	0	0	0	0	0	0	0	0	0	0	0	0	0	0
CA01g17850	2.37263	0	0.693722	0.750496	1.31058	2.37424	0.89413	1.02123	1.7688	1.74659	0	0	5.13837	2.28214
CA01g17860	34.3256	21.6583	27.9428	29.5267	25.3335	27.8136	22.2261	21.9272	19.4889	18.2434	19.9196	42.9622	45.3965	25.2233
CA01g17870	37.2957	17.0245	22.3547	31.5575	42.5355	52.7021	50.1239	43.4725	52.3288	37.4801	25.9519	42.2397	53.0264	49.3647
CA01g17880	12.5004	13.3869	20.1753	20.4029	24.1433	26.8277	18.1222	16.111	17.6768	25.28	9.4302	30.3433	26.274	41.4394
CA01g17890	24.144	30.1568	32.1408	29.1108	33.8822	29.0441	32.591	31.7248	39.8634	33.7659	22.0761	36.2205	12.2744	25.1434
CA01g17900	37.4442	55.1278	58.6015	46.7532	38.2385	39.5093	39.1264	36.5496	43.3325	52.1389	40.5007	31.4963	28.6985	47.2348
CA01g17910	2.75009	4.77908	2.12847	3.22372	5.30781	6.75578	5.56728	4.06205	6.78312	5.15393	5.77037	4.51006	0	3.06729
CA01g17920	22.8309	7.5528	15.6873	14.263	5.96466	8.49492	6.94216	7.86402	8.95369	4.67097	2.15473	1.67411	6.44569	3.87192
CA01g17930	4.27235	2.16297	1.32977	0.915468	1.2504	1.1634	0.931351	0.924521	1.31322	2.30821	0	0	0	1.00467
CA01g17940	0.711788	1.31425	0.62435	1.35089	2.04945	0.857486	1.65109	0	3.18385	3.14387	0	0	9.24907	4.10786
CA01g17950	0	0	0	0	0	0	0	0	0	0	0	0	0	0
CA01g17960	0	0	0	0	0	0	0	0	0	0	0	0	0	0
CA01g17970	38.534	90.7653	99.1899	86.1194	32.5846	35.4912	34.4293	44.9214	33.4369	61.6881	50.2936	37.544	49.6015	52.5654
CA01g17980	0	0	0	0	0	0	0	0	0	0	0	0	0	0
CA01g17990	0	0	0	0	0	0	0	0	0	0	0	0	0	0
CA01g18000	0	0	0	0	0	0	0	0	0	0	0	0	0	0
CA01g18010	0.775666	0	0	0	1.20516	0	0.798964	0	0	3.42601	0	0	0	0
CA01g18020	0.296578	0	0	0	0.257988	0.190469	0.107104	0	0	0	0	0	0	0
CA01g18030	0	0	0	0	0	0.343743	0	0	0	0	0	0	0	0
CA01g18040	0	0	0	0	0.594524	0.603467	0.140059	0.569652	0	0	2.92213	2.91186	0	0
CA01g18050	3.50011	0	0.877186	1.42346	3.41803	7.54419	2.9433	3.10555	0	4.93268	2.31905	9.54046	0	0
CA01g18060	91.5729	155.774	155.727	211.388	76.9914	86.056	85.5198	76.939	91.9364	128.952	96.6694	64.9977	89.9015	94.8669
CA01g18070	0	0	0	0	0	0	0	0	0	0	0	0	0	0
CA01g18080	3.96301	5.85386	7.87935	8.02277	5.5165	10.9663	8.4927	11.8299	5.17907	5.59186	11.9217	6.48777	9.33211	10.4202
CA01g18090	4.17255	8.47464	8.41796	4.35546	6.75028	14.0226	12.0238	14.4701	20.0293	13.8082	18.8084	9.93702	21.9252	8.54519
CA01g18100	0	0	0	0	0	0	0	0	0	0	0	0	0	0
CA01g18110	0	0	0	0	0	0	0	0	0	0	0	0	0	0
CA01g18120	0	0	0	0	0	0	0	0	0	0	0	0	0	0
CA01g18130	0	0	0	0	0.215685	0	0	0	0	0	0	0	0	0
CA01g18140	664.046	428.879	429.736	443.462	743.433	818.095	855.834	766.135	931.678	926.642	564.858	834.608	868.642	902.641
CA01g18150	0.0811018	0	0	0	0	0	0	0.0313903	0	0	0	0	0	0
CA01g18160	0.115023	0.318568	0	0.6549	0.178712	0.252845	0.110491	0.0445193	0	0	0	0	0	0
CA01g18170	0	0	0	0	0	0	0	0	0	0	0	0	0	0
CA01g18180	0.334265	0	0	0	0.145386	0.332101	0	0.588638	0	0	0	0	0	0
CA01g18190	25.1095	21.1942	31.0448	18.1543	28.7233	21.161	30.0945	36.3631	29.5515	14.2995	29.8242	33.9815	26.007	30.5357
CA01g18200	45.8541	178.738	156.975	124.495	45.9292	37.4558	50.1419	65.707	33.5147	101.623	87.1787	29.435	26.6013	30.8918
CA01g18210	23.8823	101.422	92.1738	58.1684	30.7955	32.1045	37.23	39.3257	41.4295	53.9029	86.8203	19.9866	41.831	26.9057
CA01g18220	0.151255	0	0.199012	0	0	0	0.0260962	0.0292714	0.37953	0	0	0.567814	0	0
CA01g18230	0.167132	0	0	0.158599	0.244084	0	0.0514384	0	0	0	0	0	0	0
CA01g18240	20.1673	112.076	65.5568	46.5307	29.0499	38.6819	49.2148	52.8573	33.6227	77.9761	87.4568	29.8594	34.4817	46.0355
CA01g18250	0.746938	1.55154	1.63796	2.48081	1.70776	1.6359	1.92332	1.46064	1.77238	6.42661	1.73213	0	2.15694	2.74656
CA01g18260	0	0	0	0	0	0	0	0	0	0	0	0	0	0
CA01g18270	0	0	0	0	0	0	0	0	0	0	0	0	0	0
CA01g18280	0.828794	0.573858	0.181746	0.393239	1.09875	1.16456	0.761145	0.432852	1.04753	5.30056	0	0	0	0
CA01g18290	0.144052	0.664947	0.252713	0.820185	0.698174	0.682666	1.00096	0.833386	2.17948	1.59873	0	1.08155	0	1.05012
CA01g18300	0	0	0	0	0	0	0	0	0	0	0	0	0	0
CA01g18310	180.786	391.654	242.605	179.757	492.656	615.63	505.96	406.678	403.785	496.218	481.076	592.983	465.712	317.109
CA01g18320	0	0	0.274973	0.148738	0.157479	0.264486	0.0540854	0.259342	0	0	0	0	0	0
CA01g18330	0.476393	0.351846	0.167149	0.632898	0.252602	0.751542	0.291359	0.213701	0.426184	0.420833	0	0	0	2.48888
CA01g18340	0	0	0	0	0	0	0	0	0	0	0	0	0	0
CA01g18350	0	0	0	0	0	0	0	0	0	0	0	0	0	0
CA01g18360	17.2179	24.7266	26.3251	21.7851	17.9194	18.3275	19.7571	15.9757	20.6207	21.0578	17.3541	15.7843	28.7448	19.6205
CA01g18370	6.29113	0.782637	0.626192	2.37104	9.34282	8.9888	8.66777	6.80618	13.1062	6.97755	4.89801	7.10625	8.0344	9.08958
CA01g18380	0	0.699944	0.266014	0.143892	0.22145	0.150652	0	0.164031	0	0	0	0	0	0
CA01g18390	0	0	0.469644	0	0.232874	0	0.193356	0	0	0	0	0	0	0
CA01g18400	1.31526	0.607126	1.73054	3.43229	3.23199	2.98689	2.386	4.77648	6.26636	0	0	6.03024	0	6.19232
CA01g18410	0	0	0	0	0	0	0	0	0	0	0	0	0	0
CA01g18420	0.12198	0.225224	0.106995	0.463008	0.691055	1.10174	0.496693	0.635816	1.16231	1.35376	0.919056	0	0	0.703967
CA01g18430	0.593156	0.547603	0.520292	0.562872	0	0.333633	0	0	0	0	0	0	0	0
CA01g18440	0	0	0	0	0	0	0	0	0	0	0	0	0	0
CA01g18450	1.71637	4.35753	9.40953	0.814368	1.54198	1.36955	2.41665	2.24822	0	1.89524	7.28939	0	0	5.60439
CA01g18460	0	0	0	0	0	0	0	0	0	0	0	0	0	0
CA01g18470	0.745623	1.18005	0.280298	0.707554	0.629912	1.30663	1.03474	0.872759	1.07307	2.68193	0	0.937264	1.23036	0
CA01g18480	3.65235	2.49224	2.08936	1.80828	1.74503	4.42637	3.69825	4.49952	3.91571	7.73308	1.19646	5.29676	1.48218	4.16856
CA01g18490	0	0.152195	0.144604	0	0	0	0	0	0	0	0	0	0	0
CA01g18720	0	0	0	0	0	0	0	0	0	0	0	0	0	0
CA01g18730	0	0	0	0	0	0	0	0	0	0	0	0	0	0
CA01g18740	0.500016	0.461616	0.877186	2.37244	2.54786	1.70151	1.34846	2.17183	2.50929	0	0	0	0	0
CA01g18750	0	0	0	0.19935	0	0	0	0	1.06208	0	0	0	0	0
CA01g18760	8.42432	3.53516	2.35119	2.18024	6.12343	4.23595	4.43586	2.18493	1.93594	3.85487	3.55197	2.87501	10.7224	12.942
CA01g18770	9.8183	5.26708	5.35353	5.91756	10.1277	9.36308	9.52824	7.79524	13.2788	7.15727	5.96344	11.3574	14.4293	8.73294
CA01g18780	0	0	0	0	0	0	0	0	0	0	0	0	0	0
CA01g18790	0	0.177319	0	0	0	0	0	0	0	0	0	0	0	0
CA01g18800	6.24227	9.1826	5.83647	7.94147	8.85163	8.33583	7.62073	6.7776	7.63878	10.043	7.59162	4.57611	9.09782	12.2387
CA01g18810	0	0	0	0	0	0	0	0	0	0	0	0	0	0
CA01g18820	0	0	0	0	0	0	0	0	0	0	0	0	0	0
CA01g18830	2.52091	139.639	85.5013	59.0077	5.63977	7.21125	14.3287	18.6623	3.75871	58.5365	52.0435	0	7.84323	6.23378
CA01g18840	3.4222	2.62289	2.71862	3.00238	3.20067	4.07306	3.29269	2.92907	4.72452	4.80347	2.7813	4.17629	3.39291	4.99526
CA01g18850	9.16427	11.9925	8.97503	10.8071	10.1476	11.5706	10.3482	9.45864	12.4966	12.2603	10.5014	11.0774	8.46042	9.72083
CA01g18860	0	0	0	0	0	0	0	0	0	0	0	0	0	0
CA01g18870	165.439	163.858	189.157	170.571	110.072	126.27	120.83	144.345	119.265	126.188	147.547	141.915	146.788	100.79
CA01g18880	117.151	37.0175	20.527	58.2254	192.999	220.625	162.411	116.292	124.771	69.6707	57.7512	148.782	142.071	97.8492
CA01g18890	0.145437	1.47695	0.637858	1.24211	0.328367	0.443818	0.784441	0.795935	0	0.642377	1.49809	0	0	1.06022
CA01g18900	4.1932	0.553025	4.20354	5.116	2.18999	1.65373	1.20208	2.39845	2.67948	2.64583	0	0	0	0
CA01g18910	0	0	0	0	0	0	0	0	0	0	0	0	0	0
CA01g18920	0.380515	0	0	1.08326	2.45145	0.970133	0.909076	0.706181	5.52122	2.07312	0	0	0	0
CA01g18930	0	0	0	0	0.258486	0	0	0.0911173	0	1.33012	0	0	0	0
CA01g18940	0	0	0	0	0.872195	0.351522	0.127773	0.311531	0	0	0	0	3.30241	0
CA01g18950	0	0	0	0.401489	0.232276	0	0.458375	0	0	0	0	0	0	0
CA01g18960	67.4955	32.132	21.1138	30.5585	75.4441	87.5662	91.2509	67.5057	113.653	83.1875	46.8562	66.6815	77.5767	94.5616
CA01g18970	0	8.70112	6.93374	5.77014	0	0.513023	1.16378	1.07079	2.71987	4.40351	16.6327	0	0	0
CA01g18980	6.00896	6.63523	5.78755	7.65878	4.28691	4.36477	4.09736	3.64788	5.17846	3.32321	2.98143	4.29627	7.42149	7.02962
CA01g18990	0	0	0	0	0	0	0	0	0	0	0	0	0	0
CA01g19000	0	0	0	0	0	0	0	0	0	0	0	0	0	0
CA01g19010	0	0	0	0	0	0	0	0	0	0	0	0	0	0
CA01g19020	0	0	0	0	0	0	0	0	0	0	0	0	0	0
CA01g19030	22.9642	32.2087	46.0971	40.8596	22.9449	22.6561	20.6865	22.0236	29.6397	25.9764	25.0377	29.1757	16.533	31.99
CA01g19040	0.454902	0.349972	0.266014	0.575568	0.600707	0.59524	0.678136	0.755024	4.07254	1.51118	0	0	0	0
CA01g19050	56.1438	107.924	104.678	98.1615	27.1943	28.1188	30.5708	32.5364	38.9946	53.8402	35.2138	32.0282	35.1246	36.7351
CA01g19060	0	0	0	0	0	0	0	0	0	0	0	0	0	0
CA01g19070	25.1127	12.2268	17.0763	22.5943	26.1006	20.4072	18.6646	16.2858	24.112	17.5031	11.7427	17.2056	21.7793	31.2944
CA01g19080	22.5874	31.9308	36.8835	29.9504	51.0817	51.2595	46.4699	45.962	64.1165	49.0125	45.2827	49.1545	62.142	59.0181
CA01g19090	44.8666	76.064	65.8303	71.8629	56.4987	64.8606	59.8144	50.1239	47.9072	80.7585	61.425	65.7423	42.3318	68.3183
CA01g19100	0	0	0	0	0	0	0	0	0	0	0	0	0	0
CA01g19110	2.06257	2.11574	4.02044	2.39221	0.225493	0.798137	0.684895	0.751056	0	0	0	0	0	0
CA01g19120	0	0	0	0	0	0	0	0	0	0	0	0	0	0
CA01g19130	0.290409	0.178738	0.594381	0.183721	0.0882288	0	0.0334032	0.0523588	0	0	0	0	0.90354	0
CA01g19140	0	0.140694	0	0	0	0	0	0	0	0	0	0	0	0
CA01g19150	0	0	0	0	0	0	0	0	0	0	0	0	0	0
CA01g19160	0	0	0	0	0.940024	0.601103	0.372414	0.234171	0	0	0	0	0	0
CA01g19170	0	1.60735	3.05437	0.413043	1.73118	0.677272	2.3849	1.33886	0	0	0	3.26799	5.65591	3.17304
CA01g19180	0	0.203852	0	0	0	0	0	0	0	0	0	0	0	0
CA01g19190	4.10381	1.62371	0.719938	2.11404	2.32067	3.05073	3.31074	3.42182	4.66961	4.03531	2.63501	3.11753	2.70871	0
CA01g19200	8.13647	2.88908	4.57498	8.51295	2.65777	2.29796	2.50845	3.52498	3.84657	2.3154	7.25521	1.56638	1.94728	2.7249
CA01g19210	15.5488	14.9232	17.5549	13.4402	17.2376	20.8867	20.2899	19.6728	13.1795	8.68432	9.82286	11.3965	11.0824	17.1795
CA01g19220	5.239	4.05655	5.48486	5.93374	9.55531	9.83959	10.1347	11.4817	7.17215	5.2441	10.5109	6.99888	4.39202	7.36235
CA01g19230	1.87603	3.8969	2.46836	3.11543	2.3366	7.04801	4.83819	3.98173	4.19577	6.79301	2.17524	0	4.37762	0
CA01g19240	101.55	29.9873	42.581	48.2675	63.419	58.0939	47.8124	53.2937	54.9169	33.3362	41.8502	64.9109	78.5847	65.5985
CA01g19250	16.3425	1.76555	5.79497	7.42409	5.64852	8.58056	5.75839	5.42753	6.90447	4.1981	1.30992	2.8351	7.64728	4.56385
CA01g19260	170.482	239.99	245.56	208	141.193	181.135	167.119	172.524	149.829	135.874	167.193	138.889	122.401	157.518
CA01g19270	25.2671	60.9917	61.9147	54.5533	28.3675	28.822	29.5928	21.6717	35.1633	61.1514	52.8633	27.6829	38.6753	31.0134
CA01g19280	4.32157	5.50956	3.97121	3.3198	5.9572	5.81734	5.67497	5.38897	11.1356	4.39711	13.1306	3.35584	15.8645	1.18765
CA01g19290	0	0	0	0	0	0	0	0	0	0	0	0	0	0
CA01g19300	40.0381	36.4156	39.282	34.6166	62.9858	48.3893	46.0305	45.8445	61.5438	50.0374	34.8059	47.2357	77.981	81.2356
CA01g19310	63.1681	55.6662	70.16	60.3322	65.3621	52.8388	66.1069	69.7933	84.4627	97.1205	76.434	77.4074	67.1671	92.4661
CA01g19320	4.17255	6.74119	7.31997	5.93927	6.26261	6.32833	4.66068	5.54258	0	4.966	3.58165	0	3.24547	7.12099
CA01g19330	22.0007	9.20347	9.64905	14.8425	19.135	18.594	19.2026	19.874	16.9212	12.4667	14.623	26.4461	17.3363	27.3109
CA01g19340	0	0.130809	0.372855	0.268913	0.203985	0.0796968	0.141393	0.131479	0	0	1.4595	0	0	0
CA01g19350	3.70625	4.16142	4.21746	4.1824	6.2258	5.17971	6.24711	4.26178	2.80507	10.0861	4.96678	5.25242	5.63016	1.30831
CA01g19360	1.10254	1.5268	0.483551	0.523125	0.488129	1.25903	0.54869	1.03561	1.30809	1.3874	2.59921	1.3148	1.79082	1.0224
CA01g19370	0.625343	64.5153	30.9916	19.286	2.55185	4.28899	10.2649	11.0695	7.52782	23.5826	23.9238	2.5494	2.03145	4.36146
CA01g19380	0.886476	1.43219	1.16637	0.210304	0.420049	0.75415	0.935146	1.74657	1.11217	0	1.66979	0	2.06854	0
CA01g19390	6.11456	5.44691	5.73981	7.5329	6.86955	8.12892	7.61577	5.73486	7.74406	9.06015	7.56708	3.71663	9.98456	8.14092
CA01g19400	19.4644	8.31095	22.1954	19.2403	2.38807	2.75108	1.6199	1.08341	4.98443	2.07475	0.752294	0	3.20775	0
CA01g19410	13.5752	28.9335	27.3434	21.9473	23.4887	27.8756	23.6589	23.3136	25.3065	33.3187	46.1664	34.9318	26.4712	26.9061
CA01g19420	47.1915	101.657	105.078	71.192	86.976	92.6328	74.5172	118.715	103.614	100.259	166.417	96.5051	89.7275	89.3065
CA01g19430	13.3486	21.1259	19.9202	19.0828	15.5328	15.2883	14.606	13.7511	20.7551	23.4919	17.014	6.00625	7.74145	22.7539
CA01g19440	12.8135	21.0873	15.7352	20.5122	12.5393	11.5801	11.8929	11.8851	12.4361	15.1788	16.2858	11.4852	10.2731	16.4827
CA01g19450	8.26099	3.1959	3.86464	3.35966	6.92463	9.43135	9.16594	8.31722	13.0303	6.5161	5.68315	5.99913	6.75476	14.3514
CA01g19460	1.20522	0.964306	0.845733	0.914947	1.30984	2.11132	2.03704	1.19167	2.29085	0.43775	0.827632	1.53306	0.74995	1.63515
CA01g19470	2.83836	3.58579	3.53798	2.97697	2.76336	2.65734	2.8376	1.84341	0.668215	2.13354	2.38471	0	0	1.95116
CA01g19480	11.4587	15.6565	14.4736	20.8774	4.87066	3.51459	4.67932	3.67036	2.05021	11.2528	2.1258	0	0	0
CA01g19490	17.2118	32.7429	36.1423	27.7166	10.9171	9.3362	10.9419	14.6817	2.63688	20.6865	15.651	9.95168	0	9.88938
CA01g19500	61.5921	32.4566	67.891	46.0338	23.6481	30.6465	26.7057	30.4659	28.464	25.9567	21.5443	37.821	64.2378	37.7224
CA01g19510	0.448163	0	0	0	0	0	0	0	0	0	0	0	0	0
CA01g19520	7.98111	30.3046	14.566	10.1389	41.7184	46.856	52.6229	48.2576	38.0933	66.1479	51.733	32.5833	39.9933	59.7517
CA01g19530	1.76906	0.326641	0	1.00724	0.817143	1.30692	0.850967	1.52001	0	3.9267	0	3.37542	3.30241	0
CA01g19540	2.30484	1.59587	4.29612	3.00734	2.6795	4.18484	3.36612	3.15342	9.50302	8.93995	3.50694	2.53507	3.74367	3.76295
CA01g19550	0.19454	0.5388	0.341285	0	0.28007	0.218846	0.204512	0	0.983531	0	0	0	0	1.41817
CA01g19560	0	0.791155	0.150339	0	0.301745	0.450641	0.276533	0.283587	0.86651	0	2.26191	0	0	0
CA01g19570	2.97808	2.74937	5.087	3.1235	3.40098	4.01198	3.09267	2.3506	3.85331	3.12415	2.9561	3.84896	1.81048	6.3998
CA01g19580	86.884	138.38	130.961	158.742	94.0793	111.791	108.328	89.7233	124.392	103.479	93.32	82.2787	94.789	113.731
CA01g19590	20.5091	26.4349	7.33428	8.23393	20.0264	36.306	19.2438	11.951	23.9967	36.3583	14.034	23.0499	15.5547	16.4559
CA01g19600	0	0	0	0	0	0	0	0	0	0	0	0	0	0
CA01g19610	0.270098	0	0	0.256308	0	0.151922	0.288283	0.23782	0	0	0	0	0	0
CA01g19620	84.4879	64.7792	122.469	130.793	28.3164	32.6142	31.3043	45.2692	45.2694	43.3999	89.3596	80.1299	84.1064	68.6408
CA01g19630	26.1687	5.79815	4.95807	6.5558	28.6035	41.7861	45.5716	34.3243	29.3803	40.3945	11.7804	39.7199	42.6951	35.879
CA01g19640	2.03178	2.91783	1.18813	1.92805	1.95942	2.47494	0.632913	0.418966	2.15114	0	1.04704	3.84869	2.60764	0
CA01g19650	14.9132	12.837	7.68115	10.5761	12.0498	11.8915	11.6639	9.64135	15.0628	18.6399	9.55535	11.9246	11.4366	13.5883
CA01g19660	0	0	0	0	0	0	0	0	0	0	0	0	0	0
CA01g19670	61.773	31.6828	23.6361	40.5268	91.5951	104.744	103.517	83.3303	96.6837	89.8591	44.524	94.9308	82.768	80.9485
CA01g19680	72.6647	74.57	55.167	75.3668	44.1349	48.6794	50.951	38.2416	63.9949	59.1753	35.0342	35.475	35.7069	73.1836
CA01g19690	91.7809	119.032	106.14	95.3166	70.0236	84.115	68.0146	60.9363	76.7498	105.29	75.9887	100.594	65.8347	57.4478
CA01g19700	22.0634	37.5553	37.9502	31.8961	33.5126	30.6026	29.9437	29.1248	27.1938	37.1084	27.3404	32.8524	36.9137	26.2066
CA01g19710	8.04842	20.7537	16.7973	12.6414	12.2192	10.6655	8.42212	7.39148	16.3005	15.3134	20.6162	5.08974	25.6169	17.8456
CA01g19720	17.9036	35.9071	38.99	26.9489	19.3425	28.3462	22.1646	21.9851	5.88271	22.3959	21.9411	11.7795	7.13109	3.56294
CA01g19730	0.484016	0	0.212279	0.229652	0.53635	0.648807	0.758102	0.224566	0	0	0	0	0	0
CA01g19740	0.677893	0.625833	0.29731	0.160821	1.26209	1.912	0.644245	0.380112	1.70729	1.67186	1.2769	1.6168	3.78399	0
CA01g19750	8.98544	1.65908	2.10177	3.29698	2.98054	4.63951	3.43829	4.64887	3.49012	1.8588	2.93793	3.18544	2.5021	1.56479
CA01g19760	12.5004	14.7717	17.3244	19.2167	8.0993	7.23009	9.23129	8.26375	8.39209	12.4327	8.22629	5.954	5.22132	2.88568
CA01g19770	4120.21	852.532	1175.66	1920.04	1471.45	2161.68	1925.76	1220.12	1215.99	690.57	440.802	1386	1291.92	1069.93
CA01g19780	29.7604	78.4997	77.1663	65.7921	8.27813	11.1317	6.28641	8.40272	16.2825	13.8436	30.7232	20.0261	3.77755	13.9759
CA01g19790	35.1069	29.5029	36.7804	39.3546	19.6005	27.4375	24.5403	24.4202	30.2386	36.0442	22.2579	21.9365	16.5907	31.655
CA01g19800	64.1687	89.7074	85.2332	61.7624	69.5938	90.3335	74.8491	77.2327	89.849	66.6741	49.7051	54.7752	63.4361	65.5092
CA01g19810	44.0362	92.4445	106.643	76.6717	49.2676	57.3865	50.2172	65.4963	45.5101	47.3872	73.4856	50.3943	50.4011	54.1298
CA01g19820	187.006	279.278	295.904	294.024	237.384	252.104	229.043	223.867	292.031	277.202	299.838	271.758	229.923	288.665
CA01g19830	140.865	854.089	691.81	794.674	316.781	223.35	335.648	366.649	241.545	552.033	451.549	190.326	178.128	326.046
CA01g19840	4.81448	5.63	6.19382	6.39614	5.43195	5.43238	4.42839	4.48827	6.27388	5.72104	4.67974	5.88628	6.02437	6.0445
CA01g19850	7.92026	9.74933	11.7718	10.8563	7.12069	11.0883	7.46763	7.47821	6.28095	7.00935	11.1733	8.70618	9.0193	16.3622
CA01g19860	0.478276	0	0	0	0.317	0.557104	0.476038	0.339905	0	0	0	0	3.1074	0
CA01g19870	2.3649	0.36388	1.72866	0.374026	1.24297	1.07794	1.56288	1.1058	0.996345	1.98394	1.11597	0	0	5.79729
CA01g19880	408.817	64.2226	90.0252	152.481	388.976	438.236	434.565	392.362	451.882	238.161	223.614	524.496	355.41	345.339
CA01g19890	0	0	0	0.231504	0	0	0	0	0	0	0	0	0	0
CA01g19900	0	0	0	0	0	0	0	0	0	0	0	0	0	0
CA01g19910	0	0	0	0	0	0	0.123442	0	0	0	0	0	0	0
CA01g19920	16.3404	19.0672	22.3255	23.9221	18.1594	15.6971	19.2918	16.4322	15.1946	16.346	16.1541	10.9312	17.5789	25.2311
CA01g19930	0	0	0	0	0	0	0	0	0	0	0	0	0	0
CA01g19940	5.58247	9.75035	6.48483	9.87903	8.94154	9.59443	7.74929	6.36934	6.57888	6.62007	6.80815	2.57219	3.48552	14.8273
CA01g19950	174.076	249.553	429.524	389.468	219.712	159.995	155.412	194.536	143.575	150.571	212.882	164.63	150.993	178.263
CA01g19960	0	0	0	0	0	0	0	0	0	0	0	0	0	0
CA01g19970	0	0	0	0	0	0	0	0	0	0	0	0	0	0
CA01g19980	248.62	381.832	332.338	345.733	212.721	188.665	190.067	201.154	177.216	223.177	256.733	201.526	201.358	175.855
CA01g19990	7.11788	13.6119	12.041	11.5791	11.0684	15.6664	10.7635	12.0309	7.39604	17.0304	4.71606	4.47366	25.6921	16.2806
CA01g20000	3.78137	4.48839	3.31686	3.84462	4.04784	2.21543	2.75984	2.31449	6.6602	5.38359	4.31164	2.02791	3.11985	7.09027
CA01g20010	1.03275	1.98633	0.830394	1.71504	1.67487	3.89904	2.27209	2.20166	4.42872	3.98843	2.24506	3.58058	2.40987	2.24814
CA01g20020	13.0004	2.30808	2.63156	3.47957	13.3095	22.56	16.1868	14.8693	8.96528	7.12259	14.3803	10.2061	7.44288	5.8434
CA01g20030	47.1217	129.435	116.345	94.9522	79.8658	165.502	110.328	118.484	187.537	304.598	230.809	217.886	269.266	93.4699
CA01g20040	10.349	165.729	55.6883	61.0012	5.72201	5.33861	8.95096	17.9199	5.79032	31.9579	56.1642	5.14413	4.4437	5.22441
CA01g20050	0	0	0	0	0	0	0	0	0	0	0	0	0	0
CA01g20060	79.2784	89.4545	82.7563	91.0688	69.3149	58.3389	62.4203	58.2815	69.1896	71.7124	59.8151	65.01	61.4646	75.6946
CA01g20070	64.114	69.75	80.5287	71.1235	69.7179	63.9331	56.7434	65.0652	40.953	68.5605	93.8008	67.8697	59.8213	92.3504
CA01g20080	52.6467	109.705	99.5424	86.7538	35.0232	34.2193	40.2256	35.1754	54.0728	54.7619	58.0008	33.1006	37.2227	55.866
CA01g20090	38.5012	99.863	90.8618	66.1119	34.8248	27.0733	33.017	34.3857	43.6746	86.3635	47.4518	38.6429	40.322	40.4493
CA01g20100	15.1921	39.8617	43.7183	37.4322	17.2447	17.897	18.81	21.6687	9.23735	27.6079	40.384	24.4719	23.6256	21.6125
CA01g20110	0.630229	0.872743	0	0.299026	0.345994	0.177242	0.210781	0.64335	0	0	0	0	0	0
CA01g20120	37.9793	75.0177	27.5033	15.5057	74.7968	243.207	142.605	128.971	190.819	185.305	167.666	130.588	170.315	54.8017
CA01g20130	0	0	0	0	0	0	0	0	0	0	0	0	0	0
CA01g20240	0.111217	28.1331	12.6821	14.2477	0	0.946745	2.76115	2.72829	0	5.73765	3.95262	1.81363	0	1.45261
CA01g20250	118.53	87.3651	83.2051	115.84	83.982	72.9207	63.611	55.1792	93.2375	71.4896	39.283	72.1787	55.6532	99.478
CA01g20260	16.9928	17.5842	15.7244	15.2392	18.7852	17.969	19.1813	16.872	12.6243	21.5866	17.4939	14.1003	10.0817	22.0946
CA01g20270	4.21407	21.6753	24.0266	22.8509	6.69633	9.25499	8.69899	12.5669	3.02113	8.65861	6.7645	2.25995	12.5727	10.0959
CA01g20280	67.6381	103.977	100.152	86.8555	65.225	68.1029	63.1854	62.0932	67.8148	79.1056	77.798	83.6653	66.5092	92.8384
CA01g20290	888.525	181.173	326.583	414.772	607.741	573.634	567.152	589.393	602.722	402.209	365.282	673.847	639.447	668.713
CA01g20300	816.776	96.773	109.842	249.012	275.195	307.264	301.517	252.483	392.939	258.664	63.6527	183.235	198.512	362.565
CA01g20310	6.4108	1.10971	0.702911	3.04174	2.5273	1.10614	1.92092	1.18983	2.01075	0	0	0	0	5.28477
CA01g20320	0	0	0	0	0	0	0	0.192496	1.79928	0	0	0	0	0
CA01g20330	0.444867	0.273802	0	0	0.277982	0.166816	0.142447	0.057395	0	0	0	0	0	0
CA01g20340	0	0	0	0	0.215685	0	0	0	0	0	0	0	0	0
CA01g20350	0	0.155154	0	0.15948	0	0	0	0.0909008	0	0	0	0	0	0
CA01g20360	0	0	0	0	0.155576	0.0909971	0.190285	0	0	0	0	1.24676	0	1.03291
CA01g20370	1.93091	0.594208	0.564572	0	0.64667	0	0.666287	0.696261	0	2.84286	0	5.66346	7.43454	0
CA01g20380	22.1029	56.5473	25.6312	6.39896	23.7512	10.1125	17.4382	9.67575	9.93848	6.00553	63.6062	9.30242	14.4402	12.3048
CA01g20390	0	0	0	0	0	0	0	0	0	0	0	0	0	0
CA01g20400	0	0	0	0	0	0	0	0	0	0	0	0	0	0
CA01g20410	34.6551	13.7306	18.2388	9.45464	121.849	38.5561	43.2793	77.393	15.0866	47.8237	120.114	347.408	200.355	105.736
CA01g20420	11.5065	6.85344	4.88372	2.11336	38.3319	17.3072	19.4106	19.5318	7.07368	9.57042	51.6013	82.6889	61.3437	48.107
CA01g20430	2.16939	0.667596	2.11433	2.5161	1.28824	0.646223	0.863624	0.827036	0	0	0	0	0	0
CA01g20440	4.654	1.14575	3.81014	1.76655	2.46144	1.84684	2.30766	4.87722	0	0	5.21571	8.42015	0	6.82531
CA01g20450	0	0	0	0	0	0	0	0	0	0	0	0	0	0
CA01g20460	0	0	0	0	0	0	0	0	0	0	0	0	0	0
CA01g20470	0.542618	0.75142	0.237981	0.257457	0.236007	0	0.377437	0.10501	0	1.19834	0	2.58833	0	0
CA01g20480	0.432775	0.479447	0.455534	0	0.326309	0.294539	0.662114	0.470924	0	0	0.891569	0.76161	0	0.630975
CA01g20490	0.652899	0.200919	0.381797	0	0.288493	0.600817	1.03876	0.488129	0	0	0	2.07625	0	0
CA01g20500	0.353813	0	0.310349	0	0	0.351522	0.486527	0.847995	0	0	2.6658	0	0	0
CA01g20510	1.65759	2.29543	2.18095	0.524319	2.1774	0.962138	3.01367	1.67444	0	0	7.00872	5.0665	0	0
CA01g20520	2.96336	2.96376	2.59933	0.937354	1.68157	1.11814	2.0667	1.76531	0.61964	1.37034	3.36359	2.26441	1.15247	0
CA01g20530	4.88734	3.26732	2.2174	1.11947	2.89045	1.07507	2.12352	2.30527	1.65182	1.39428	3.40754	2.24045	1.88145	1.11142
CA01g20540	37.9377	12.3615	10.6574	8.94136	71.0213	16.4561	17.7685	15.351	13.3007	26.7796	63.2276	64.0141	87.6759	97.0833
CA01g20550	17.1502	9.67577	8.77531	4.5207	41.9358	23.0224	13.6683	18.306	7.06006	14.8307	22.5901	31.4443	32.9916	25.7961
CA01g20560	8.37134	3.86422	1.66886	1.80544	8.65458	3.94355	4.82021	2.24188	3.62582	4.29988	5.02172	9.34402	16.7374	10.6156
CA01g20570	10.976	4.20152	3.75715	2.28636	12.5218	8.40832	8.18723	9.47535	6.43531	13.1448	13.3439	11.4835	8.0897	17.4827
CA01g20580	5.11284	3.93349	2.24238	0.808633	11.9322	9.34202	10.361	8.26992	17.1691	4.81465	8.77756	43.4197	11.0728	30.0946
CA01g20590	201.633	80.3693	76.3609	54.8817	540.956	193.261	146.032	151.046	112.642	160.868	329.355	513.101	518.399	534.809
CA01g20600	0.308683	0	0.541528	0.585846	0.684119	0.306685	0.312994	0.286436	0	0	0	0	0	0
CA01g20610	23.3621	26.2687	21.5432	7.10556	19.0683	11.3044	25.0881	11.6946	7.35209	11.9398	47.488	13.0126	7.35157	17.9469
CA01g20620	0.201003	0.371133	0.176311	0	0.628672	0.242147	0.743688	0.217437	1.9153	0	1.51446	0	0	0
CA01g20630	0.400675	0.739809	0.351455	1.14065	4.35752	1.17005	2.27799	1.92525	1.79223	0	7.14608	7.0512	0	0
CA01g20640	0.840305	0	2.21124	0	6.65826	1.9576	2.36935	2.71402	3.75871	0	0	13.703	0	6.23378
CA01g20650	0	0	0	0	0	0	0	0	0	0	0	0	0	0
CA01g20660	4.10183	2.02865	1.92747	0.973101	5.7168	2.62639	4.93304	4.04203	4.9174	3.3863	3.9907	2.57804	1.69212	5.96257
CA01g20670	2.26882	0.698194	0.663372	0.717662	5.54544	0.971394	2.66926	3.29659	6.76568	3.34036	15.6788	6.65457	0	0
CA01g20680	0	1.01556	0.482452	0	2.27288	0.353234	1.47163	0.994665	0	0	3.11456	0	0	0
CA01g20690	0.565439	0.522015	0	0	1.82126	0.318042	0.777534	1.54724	2.52923	0	0	4.24533	0	0
CA01g20700	0	2.67892	1.27266	1.23913	0	0	0	0.834029	0	2.22177	8.97909	0	0	0
CA01g20710	9.3503	6.09333	7.71924	7.3071	9.7697	7.92176	7.70321	8.37186	7.98068	2.42935	3.11456	13.0988	19.8533	3.17425
CA01g20720	2.33985	0.308594	0.586406	0.317199	0.810122	1.29883	1.34499	0.930521	1.49518	1.88862	0	0	0	1.9291
CA01g20730	30.0642	15.343	17.1985	14.7076	29.9601	30.6175	28.2778	27.2373	17.2358	20.0879	16.6278	19.3063	34.6654	27.4089
CA01g20740	0.195799	0.180762	0	0.0929012	0.0537467	0	0	0	0	0	0	0	0	0
CA01g20750	0.675999	0.312042	0	0	0.14701	0	0	0	0	0	0	0	0	0
CA01g20760	11.643	12.4763	9.66562	14.7971	14.393	12.8654	11.6913	10.8579	16.0447	14.9541	17.5491	13.3079	11.0858	18.6008
CA01g20770	9.03934	7.01751	5.76649	10.5273	6.55346	7.77327	5.38892	4.70729	10.3479	8.1689	2.71122	1.95992	10.1914	7.95138
CA01g20780	4.12088	0.92228	1.53349	1.24424	3.00572	2.54586	2.21199	1.32894	4.86175	1.92484	0.868748	2.08263	2.1153	0.918353
CA01g20790	3.81315	3.98968	3.56771	3.85969	3.70457	4.87694	3.7339	3.94069	2.41282	7.36385	3.35484	6.38228	0	1.88585
CA01g20800	37.1421	51.758	53.0698	40.7876	27.8858	23.4749	27.8292	26.4182	34.2275	54.7208	45.7568	21.1467	38.8715	25.2681
CA01g20810	0	0	0	0	0	0	0	0	0	0	0	0	0	0
CA01g20820	11.8621	22.1414	19.4014	24.7249	13.9129	12.6029	14.6232	12.7897	18.7028	23.3705	18.1726	12.7324	13.9591	21.1247
CA01g20830	2.24787	0.211041	0.200515	0.686931	2.70727	7.78463	5.17924	3.66569	7.11487	5.08941	1.35405	3.70949	3.76231	1.7853
CA01g20840	0	0	0	0	0	0	0	0	0	0	0	0	0	0
CA01g20850	0	0.212986	0.708271	0.328387	0.0513692	0.101923	0.18919	0.104302	0	0.314228	0.594096	0	0	0
CA01g20860	295.093	77.1167	116.411	115.937	443.433	426.49	400.491	572.087	455.193	415.271	485.835	607.141	626.019	447.165
CA01g20870	13.2316	26.0162	30.6546	27.8918	15.1038	16.053	14.5633	15.3997	20.4054	19.1268	17.1414	11.904	16.8857	14.8573
CA01g20880	8.91898	16.5529	10.001	11.4302	27.3107	31.9421	27.099	21.222	22.421	44.4592	32.8101	53.9016	35.4608	25.4369
CA01g20890	64.7765	14.4192	51.6276	45.7119	231.959	291.341	198.643	133.641	178.329	78.4813	79.4564	186.372	171.464	110.834
CA01g20900	18.616	66.1196	41.9569	38.5206	20.0519	22.3671	25.2459	26.6195	37.0387	62.8566	51.5459	19.3319	23.2921	18.9029
CA01g20910	0	0	0	0	0	0	0	0	0	0	0	0	0	0
CA01g20920	206.257	147.933	148.113	163.54	170.967	175.173	127.212	99.1234	134.524	102.818	96.7898	147.715	119.972	108.831
CA01g20930	0	0	0	0	0	0	0	0	0	0	0	0	0	0
CA01g20940	1.97289	8.37833	1.96127	3.36989	2.08419	2.96916	2.82284	3.20996	2.50164	3.3647	3.20199	0.987502	1.22764	1.93453
CA01g20950	15.1056	8.07373	8.43816	11.2412	10.5605	10.9158	11.0186	10.0085	14.775	11.6969	13.6944	10.5637	15.464	16.62
CA01g20960	9.00773	11.2266	15.4073	14.5313	14.6114	10.6459	10.364	15.0416	20.8295	10.5187	17.2579	10.6254	9.28999	23.9581
CA01g20970	12.337	10.6094	8.59789	14.1127	6.93306	6.94154	7.21603	6.54	10.5772	8.3171	2.69779	9.44362	8.88032	5.96848
CA01g20980	1.28182	0	0	0	1.39391	2.45971	3.50522	3.86397	1.28654	0	2.9034	2.25579	0	0
CA01g20990	0	0	0	0.531601	0.615101	1.79888	2.22132	0.953479	2.50581	0	0	0	6.47081	0
CA01g21000	17.0162	19.4913	15.5708	17.0445	17.6369	22.2676	17.4212	18.8513	12.1746	21.0445	15.6247	15.0164	17.1864	21.1604
CA01g21010	4.55233	8.26988	3.67109	5.99213	11.9167	17.394	13.2693	9.16775	12.4626	18.8526	8.05075	6.39398	11.7524	10.7489
CA01g21020	74.413	110.692	119.31	73.3377	97.0546	123.234	126.771	136.036	126.39	131.476	117.696	105.42	133.948	114.471
CA01g21030	3.52011	5.68711	3.66664	3.13161	34.3552	33.9285	35.2249	43.888	55.1439	34.3564	40.9065	43.5149	46.4574	39.3377
CA01g21040	0	0	0	0	0	0	0	0	0	0	0	0	0	0
CA01g21050	525.547	194.074	416.463	379.752	443.145	449.627	473.653	407.752	502.754	317.271	291.074	336.384	463.718	429.143
CA01g21060	282.279	124.104	105.476	158.244	169.777	165.541	156.87	141.441	174.505	126.62	123.486	174.36	181.078	166.356
CA01g21070	0	0	0	0	0	0	0	0	0	0	0	0	0	0
CA01g21080	1.03866	0.239723	0.227767	0.98563	0.599705	0.737564	1.25457	2.10697	0	1.46713	1.95644	2.28483	2.42366	0
CA01g21090	1.40702	2.20824	1.3576	2.1363	1.74874	1.51158	2.10247	1.57123	2.05205	1.38803	0.652571	0	4.45487	0
CA01g21100	0	0	0	0	0	0	0	0	0	0	0	0	0	0
CA01g21110	0	0	0	0	0	0	0	0	0	0	0	0	0	0
CA01g21120	2.01673	5.12009	3.09574	3.34909	0.229762	0.323798	0.530027	2.17381	0	0	0	0	0	0
CA01g21130	11.0657	11.0119	11.219	9.13697	10.3535	11.2416	11.3361	10.9731	8.20016	10.0561	10.2523	7.42905	10.9676	21.4682
CA01g21140	0	0	0	0	0	0	0	0	0	0	0	0	0	0
CA01g21150	0	0	0	0	0	0	0	0	0	0	0	0	0	0
CA01g21160	0	0	0	0	0	0	0	0	0	0	0	0	0	0
CA01g21170	0.711788	0.328562	0.312175	0	0.316978	0.35359	0.476117	0.522739	0	1.57193	2.68148	0	0	0
CA01g21180	0	0	0	0.115056	0	0	0	0	0	0	0	0	0	0
CA01g21190	0	0	0	0	0	0.0783383	0	0	0	0	0	0	0	0
CA01g21200	0	0	0	0	0	0	0	0	0	0	0	0	0	0
CA01g21210	0	0	0	0	0	0	0	0	0	0	0	0	0	0
CA01g21220	0	0	0	0	0	0	0	0	0	0	0	0	0	0
CA01g21230	0	0	0	0	0	0	0	0	0	0	0	0	0	0
CA01g21240	0.167132	0	0.146602	0	0.237141	0.671378	0.220905	0.180797	0	0.94431	0	0	0	0
CA01g21250	0	0	0	0	0	0	0	0	0	0	0	0	0	0
CA01g21260	5.0594	18.4888	14.9779	18.2041	6.19857	3.55911	5.20618	9.11384	8.26486	17.3272	26.1949	3.5939	9.88119	10.1442
CA01g21270	0	0	0.268029	0	0	0	0.105439	0.118268	0	1.34964	0	0	0	0
CA01g21280	18.2019	16.3306	16.6405	17.7591	12.1794	11.0553	10.106	9.38174	19.8856	13.0649	7.92212	17.4822	14.0394	10.1111
CA01g21290	3.37828	1.70118	1.88573	3.78867	2.76415	2.32778	3.80196	3.64174	1.54124	1.35649	0	0	15.5196	0
CA01g21300	53.2354	76.2241	54.5016	80.2482	50.2524	59.3146	56.1489	47.4615	56.6895	61.0198	39.3093	51.8951	34.5166	44.5633
CA01g21310	0	0	0	0	0	0	0	0	0	0	0	0	0	0
CA01g21320	0	0	0	0	0	0	0	0	0	0	0	0	0	0
CA01g21330	3.18431	7.83938	10.5519	8.05796	9.27479	8.37152	7.25189	9.24847	8.71129	10.9075	9.59222	3.37542	21.1817	2.04192
CA01g21340	8.26182	6.80593	8.58481	6.39262	19.4016	22.0947	20.2936	14.6247	24.9852	16.714	23.5027	24.4835	19.7808	31.198
CA01g21350	0	0.110605	0.105089	0.113689	0	0.26336	0.0782132	0.475862	0	0	0.902677	0	0	0
CA01g21360	0	0	0.331686	0	0.172322	0.212691	0	0.146357	0	0	0	0	0	0
CA01g21370	63.7625	97.9981	70.23	73.1127	100.58	122.88	105.849	75.4827	128.856	130.524	89.4686	100.577	110.054	101.148
CA01g21380	8.32914	78.1764	147.54	107.032	8.60984	7.99705	9.87254	16.4752	6.79879	18.6849	37.7723	10.3229	8.49467	12.0659
CA01g21390	30.2109	34.4011	39.855	37.7176	30.3918	25.215	25.002	22.3922	28.6509	29.9704	23.3891	26.4189	26.3518	31.335
CA01g21400	0	0.191943	0.0911851	0	0	0.0584717	0	0	0	0	0	0	0	0
CA01g21410	0	0	0	0	0	0	0	0	0	0	0	0	0	0
CA01g21420	0	0	0	0	0	0	0	0	0	0	0	0	0	0
CA01g21430	1.10004	2.70815	0.64327	0.695914	2.05076	4.73987	3.96115	4.93552	3.68029	0	0	0	4.76467	5.39324
CA01g21440	16.1686	24.3164	20.9305	18.9314	21.5983	30.8092	26.5308	20.9842	27.5139	24.9197	31.3676	29.3068	25.8397	30.4495
CA01g21450	1.47843	19.5284	68.3323	20.1809	1.8999	4.02244	3.85949	4.26271	5.9185	8.08544	5.11152	3.94019	2.37511	2.98538
CA01g21460	0.0891045	0.164523	0	0.0845551	0.0793613	0.0885277	0.151842	0.0344877	0	1.00689	0.917831	0	0.831682	0.649561
CA01g21470	0	0.25217	0	0	0	0.0877105	0	0	0	0	0	0	0	0
CA01g21480	0	0	0	0	0	0	0	0	0	0	0	0	0	0
CA01g21490	22.8179	32.875	31.2353	27.8863	23.8368	19.775	19.3389	20.5045	23.0087	20.2156	27.6233	18.5747	29.1834	24.3307
CA01g21500	10.0413	1.52547	2.34131	3.37723	2.23399	2.71898	2.18148	2.54261	0.568544	0.718152	0.957672	2.16691	5.95778	2.20064
CA01g21510	0	0.248247	0.235866	0	0.116955	0	0	0	0	0	0	0	0	0
CA01g21520	0	0	0	0	0	0	0	0	0	0	0	0	0	0
CA01g21530	0	0	0	0	0	0	0	0	0	0	0	0	0	0
CA01g21540	0.268898	0	0	0	0	0.151247	0	0	0	0	0	0	0	0
CA01g21550	0	0	0	0	0	0	0	0	0	0	0	0	0	0
CA01g21560	0	0	0	0	0	0	0	0	0	0	0	0	0	0
CA01g21570	1.05912	5.86667	5.10956	5.90461	3.39372	2.28166	3.334	4.57184	4.52109	10.4602	10.4249	5.65364	4.48519	0
CA01g21580	10.3379	20.6525	17.8386	17.8511	13.0327	13.518	13.4251	11.4201	14.6997	15.499	20.8187	5.08964	22.2493	21.3827
CA01g21590	2.02517	1.55804	1.40631	2.08192	2.20582	1.84471	1.55089	1.02027	3.30825	1.66487	0.635776	0	0	0.486984
CA01g21600	23.1842	22.2049	23.8161	25.7652	25.3343	25.251	22.3232	19.1299	25.1774	18.4322	14.2578	22.7756	16.4432	21.6086
CA01g21610	11.1476	15.4812	14.8762	16.0937	12.0242	10.79	11.2477	12.519	17.4812	20.1359	23.1655	13.6212	18.9993	19.1197
CA01g21620	27.2316	48.7027	48.4724	42.8164	35.3848	45.1197	39.3348	36.4291	45.4951	52.0808	40.1161	28.0829	44.2709	36.3019
CA01g21630	1.78384	1.37237	1.04314	1.97489	1.55346	3.04986	2.32712	2.30267	0.746004	4.82608	1.68354	4.25453	0	1.96069
CA01g21640	1.1297	3.70825	2.53237	2.85874	3.86775	4.98208	2.98055	2.6799	4.28191	5.274	7.05743	1.19751	7.58619	2.36387
CA01g21650	0.429092	0	0.376381	0	0	0	0.154959	0	0	0	0	0	0	0
CA01g21660	0	0	0	0	0	0	0	0.147278	0	0	0	0	0	0
CA01g21670	1.30312	2.23422	0.816458	1.94321	1.91841	1.91007	1.12658	1.17388	4.37349	3.90252	2.45678	1.77599	5.21273	2.45538
CA01g21680	12.906	13.9639	11.3927	9.90685	12.0607	12.178	11.9043	10.7241	14.2185	11.9431	7.10318	16.1175	13.908	14.9594
CA01g21690	0	0	0	0	0	0	0	0	0	0	0	0	0	0
CA01g21700	3.3856	3.58865	2.0348	2.73678	4.424	5.58089	4.6959	3.70637	6.55755	8.37511	2.17215	4.30992	3.29446	3.75676
CA01g21710	192.618	80.3636	105.056	113.068	103.31	110.991	120.195	107.044	121.265	89.5702	78.0702	158.436	103.687	161.472
CA01g21720	38.7213	16.9163	19.4084	19.3564	31.3137	38.8566	34.3945	39.6415	27.3102	32.9279	40.8667	24.4027	31.4123	21.1964
CA01g21730	19.4566	12.0569	16.5989	14.9223	19.086	20.3228	20.6347	14.7017	20.4329	20.2697	7.53373	15.6326	8.05406	12.8597
CA01g21740	8.78254	11.7116	10.2716	6.48211	16.1708	17.6234	9.43811	15.3547	14.1956	15.3373	11.8783	0	18.2165	7.23923
CA01g21750	13.2433	14.7385	10.9004	14.2887	20.7819	22.3671	20.2511	14.6261	23.4874	27.6159	15.8753	15.6419	21.6238	25.8693
CA01g21760	0.720261	1.32989	1.57946	1.70872	1.90974	1.98842	2.29601	2.24966	1.80728	1.59065	2.03929	6.8714	7.52119	2.07838
CA01g21770	0	0	0	0	0	0	0	0	0	0	0	0	0	0
CA01g21780	3.24118	4.9871	0	2.05046	0.984696	0.693853	0.332512	0.951281	10.884	0	0	0	0	0
CA01g21790	2.28309	0	1.00132	0	2.05716	0	0.41225	0.441833	0	6.21935	12.9284	0	0	0
CA01g21800	12.6766	39.0102	50.7111	23.3297	10.4518	20.5219	19.0606	19.2128	16.8476	31.3544	38.3003	24.4321	26.415	18.292
CA01g21810	4.03346	5.95793	2.12279	2.29652	3.30047	4.28371	3.21167	2.91768	0	0	6.07802	0	0	0
CA01g21820	0	0	0	0	0	0	0	0	0	0	0	0	0	0
CA01g21830	0.565439	0	0	0.536569	0	0	0	0	0	0	0	0	0	0
CA01g21840	7.43235	4.81513	8.92121	6.31047	6.91303	7.70753	7.92899	5.85464	6.41596	12.0565	9.27908	7.71957	7.88048	8.19237
CA01g21850	7.61031	3.51293	7.00921	4.69414	3.32216	8.91966	8.32661	8.81211	7.43081	0	4.63181	0	0	0
CA01g21860	7.36883	6.98194	9.69544	7.36063	8.28472	12.5548	10.0796	9.16771	11.1779	11.1171	14.0328	13.4741	9.79923	7.94264
CA01g21870	6.06163	22.3845	30.8988	20.1868	5.26769	7.59234	7.60095	8.70095	6.14346	4.53617	11.5912	3.01909	4.5236	8.53527
CA01g21880	11.6857	19.7205	14.1078	18.8992	12.3412	14.8783	13.286	10.6726	14.8652	14.1946	11.0489	14.878	10.9861	13.1338
CA01g21890	0	0	0	0	0	0	0	0	0	0	0	0	0	0
CA01g21900	0	0	0	0	0	0	0	0	0	0	0	0	0	0
CA01g21910	27.0203	35.7909	37.6125	25.6407	49.9295	55.5316	57.9611	70.7371	44.0488	49.4264	40.2804	34.6634	51.2204	50.5409
CA01g21920	0.406053	0.249913	0.118724	0.642203	0.476581	0.326113	0.465652	0.282758	0	0	0	0	0	0.781136
CA01g21930	0	0	0	0	0	0	0	0	0	0	0	0	0	0
CA01g21940	0	0	0	0	0	0	0	0	0	0	0	0	0	0
CA01g21950	40.629	110.896	41.836	20.9536	122.165	316.755	190.509	169.387	235.16	283.21	212.821	325.208	257.445	131.468
CA01g21960	3.00201	2.13189	2.12684	2.19133	3.54212	6.48733	5.84174	4.35498	5.68561	2.44377	7.48546	4.95279	3.23309	9.07801
CA01g21970	161.954	31.9891	37.1584	59.7837	179.824	140.172	147.814	130.972	162.054	105.04	74.1695	147.417	169.737	161.043
CA01g21980	2.37413	1.06055	0.537415	0.363373	1.62918	2.8466	2.47117	1.81901	2.60965	3.99737	3.52066	3.44077	2.70513	3.67544
CA01g21990	5.87733	10.2136	8.64279	7.87377	10.6527	7.52378	8.9994	10.1072	8.22291	12.0767	6.66675	9.75457	9.0833	10.9052
CA01g22000	5.44518	8.93689	5.83767	6.88955	6.94301	4.75002	5.6557	4.80919	20.3088	11.3131	2.80606	10.3145	0	7.98
CA01g22010	1.11524	1.80179	1.95649	1.0583	1.35724	1.71848	1.02117	2.63465	1.40958	1.5753	2.58623	4.18664	0	0
CA01g22020	0.688827	1.05988	1.30912	1.74309	0.624275	1.22049	1.3634	0.989214	1.15227	1.15573	1.71501	1.09525	1.49179	3.02846
CA01g22030	5.70175	63.4589	55.5704	36.071	8.2546	3.76214	6.92975	19.4892	4.25069	28.0532	78.5979	10.1568	3.65889	4.61834
CA01g22040	38.1875	20.176	26.434	21.1751	24.2239	30.8272	31.3467	37.231	27.4336	26.4284	27.5524	27.6622	26.0382	25.2923
CA01g22050	9.09164	13.8884	16.0644	18.1239	10.8815	8.40672	8.93047	9.74857	10.7565	13.3611	10.7736	9.18187	8.75596	19.0742
CA01g22060	0	0	0	0	0	0	0	0	0	0	0	0	0	0
CA01g22070	42.8987	55.5824	60.0765	58.5359	38.0002	39.3501	42.1041	35.5106	35.9903	44.2602	36.5873	35.4126	29.7113	35.2182
CA01g22080	82.6368	86.735	105.277	108.913	70.6117	58.4567	63.2499	74.0922	51.4905	59.1638	47.5061	70.3208	41.3444	84.686
CA01g22090	0	0	0	0	0	0	0.0527498	0	0	0	0	0	0	0
CA01g22100	0	0	0	0	0	0	0	0	0	0	0	0	0	0
CA01g22110	0	0	0	0	0	0	0	0	0	0	0	0	0	0
CA01g22120	0.139405	12.6125	16.2633	7.01126	0.604981	2.06818	2.824	3.79841	0.623565	8.47965	12.8172	0	0	3.10253
CA01g22130	0	0	0	0	0	0	0	0	0	0	0	0	0	0
CA01g22140	0	0.191943	0	0	0	0	0	0	0	0	0	0	0	0
CA01g22150	5.53891	7.2114	7.97292	7.54724	8.48006	13.1505	11.4112	11.6595	9.06489	10.4189	10.095	13.5121	16.7711	7.45643
CA01g22160	0	0	0	0	0	0	0	0	0	0	0	0	0	0
CA01g22170	354.197	489.753	405.228	385.921	590.564	704.442	612.402	573.024	454.192	573.339	631.508	607.138	526.574	394.966
CA01g22180	0	0	0	0	0	0	0	0.807251	0	0	0	0	0	0
CA01g22190	0.101005	0.186496	0.797375	0.191696	0.175725	0.12168	0.208598	0	0	0	0	0	0	0
CA01g22200	17.6687	21.5019	22.5429	20.5772	25.0759	23.4133	24.8746	25.9773	37.1822	22.1961	39.9744	32.9333	23.3438	23.0341
CA01g22210	12.4818	12.0033	12.4691	14.3121	14.5813	12.9872	13.9981	11.3379	9.79734	15.9942	14.4468	17.1234	17.45	17.4882
CA01g22220	13.1088	13.9639	10.9088	17.5428	9.89369	9.80739	8.06484	6.26108	16.3431	14.507	3.46226	10.7775	6.27458	16.728
CA01g22230	0	0	0	0	0	0	0	0	0	0	0	0	0	0
CA01g22240	0	0	0	0	0	0	0	0	0	0	0	0	0	0
CA01g22250	5.19605	31.4105	20.1041	13.3063	4.59792	4.09219	5.27997	6.31757	7.95988	13.8601	17.9511	4.69564	5.48726	6.01627
CA01g22260	7.3642	11.7754	9.66824	14.2505	7.40127	8.35562	7.50921	5.76182	7.43421	14.2146	6.46894	5.05347	4.50236	8.16355
CA01g22270	26.8263	11.5927	28.0368	12.9992	26.5188	25.8108	25.9788	35.5389	19.1806	30.4956	40.7461	68.2106	25.93	40.962
CA01g22280	31.7485	53.2978	59.178	63.0974	35.3081	27.3165	32.8818	35.5989	36.8524	40.9836	38.2221	25.3771	38.3033	35.494
CA01g22290	0	0	0	0	0.223007	0	0.216777	0	0	0	0	0	0	0
CA01g22300	0	0	0	0	0.0678217	0.100144	0.110119	0.0843409	0	0	0	0	0	0
CA01g22310	20.7561	61.1557	22.8549	12.9912	93.3391	233.098	121.541	103.617	138.057	220.059	137.348	257.839	134.79	81.1449
CA01g22320	28.4912	23.3634	52.9227	38.3283	9.95293	11.6403	8.41483	12.0671	5.80853	9.6608	8.33982	7.89045	3.50016	10.3399
CA01g22330	0	0	0	0	0	0	0	0	0	0	0	0	0	0
CA01g22340	2.80292	0.946704	1.49915	2.85443	3.24783	3.18545	2.97485	2.01383	3.29183	1.34882	1.73436	1.16548	4.32903	2.57489
CA01g22350	0	0	0	0	0	0	0	0	0	0	0	0	0	0
CA01g22360	0	0	0	0.184016	0	0	0	0	0	0	0	0	0	0
CA01g22370	0	0	0	0	0	0	0	0	0	0	0	0	0	0
CA01g22380	0	0	0	0	0	0	0	0	0	0	0	0	0	0
CA01g22390	15.2375	6.20617	1.96555	8.50562	21.3332	6.69034	6.07911	7.73531	17.5538	2.53215	10.0716	29.3186	9.3597	6.64937
CA01g22400	0	0	0	0	0	0	0	0	0	0	0	0	0	0
CA01g22410	7.22979	50.0592	65.2524	35.0255	4.00017	9.84882	9.59335	13.0871	3.73667	7.54601	9.76507	8.81641	6.44569	2.79838
CA01g22420	32.2955	60.7092	44.725	57.2546	34.3199	44.6521	37.5021	28.578	39.6422	62.2359	35.2791	33.9431	29.5634	33.3589
CA01g22430	26.5696	39.6013	50.5426	34.63	31.1853	36.9951	35.9215	34.6022	41.1774	56.8006	58.8489	38.7301	24.2161	63.5874
[truncated: 32,902 more rows]
